# Supplementary material for: The extracellular proteome of two Bifidobacterium species reveals different adaptation strategies to low iron conditions
Source: BMC Genomics. 2017 Jan 6;18:41. doi: 10.1186/s12864-016-3472-x (PMC5219805; doi:10.1186/s12864-016-3472-x)
Supplement: Additional file 1: — “PVazquez_etal_additional_file_1”. The file contains the following 2 tables: Table S1a. Complete sequenced genomes of bifidobacteria used in this study and their Genbank accession numbers (sheet 1) and Table S1b. Contigs of partially sequenced bifidobacteria used in this study and their Genbank accession numbers (sheet 2). (XLSX 62 kb) [file 12864_2016_3472_MOESM1_ESM.xlsx]

## Sheet: S1A_Completed Genomes
Genome Accesion numer	Organism	Reference	Title	Journal
NC_008618	Bifidobacterium adolescentis ATCC 15703	none
NZ_GG663535	Bifidobacterium angulatum DSM 20098 = JCM 7096	none
NC_017834	Bifidobacterium animalis subsp. animalis ATCC25527	Loquasto,J.R., Barrangou,R., Dudley,E.G. and Roberts,R.F.	The complete genome sequence of Bifidobacterium animalis subspecies animalis ATCC 25527(T) and comparative analysis of growth in milk with B. animalis lactis DSM 10140(T) subspecies	J. Dairy Sci. 94 (12), 5864-5870 (2011)
NC_011835	Bifidobacterium animalis subsp. lactis AD011	Kim,J.F., Jeong,H., Yu,D.S., Choi,S.H., Hur,C.G., Park,M.S., Yoon,S.H., Kim,D.W., Ji,G.E., Park,H.S. and Oh,T.K.	Genome sequence of the probiotic bacterium Bifidobacterium animalis subsp. lactis AD011	J. Bacteriol. 191 (2), 678-679 (2009)
NC_022523	Bifidobacterium animalis subsp. lactis ATCC27673	none
NC_017866	Bifidobacterium animalis subsp. lactis B420	Stahl,B. and Barrangou,R.	Complete genome sequences of probiotic strains Bifidobacterium animalis subsp. lactis B420 and Bi-07	J. Bacteriol. 194 (15), 4131-4132 (2012)
NC_017214	Bifidobacterium animalis subsp. lactis BB-12	Garrigues,C., Johansen,E. and Pedersen,M.B.	Complete genome sequence of Bifidobacterium animalis subsp. lactis BB-12, a widely consumed probiotic strain	J. Bacteriol. 192 (9), 2467-2468 (2010)
NC_017867	Bifidobacterium animalis subsp. lactis Bi-07	Stahl,B. and Barrangou,R.	Complete genome sequences of probiotic strains Bifidobacterium animalis subsp. lactis B420 and Bi-07	J. Bacteriol. 194 (15), 4131-4132 (2012)
NC_012814	Bifidobacterium animalis subsp. lactis Bl-04	Barrangou,R., Briczinski,E.P., Traeger,L.L., Loquasto,J.R., Richards,M., Horvath,P., Coute-Monvoisin,A.C., Leyer,G., Rendulic,S., Steele,J.L., Broadbent,J.R., Oberg,T., Dudley,E.G., Schuster,S., Romero,D.A. and Roberts,R.F.	Comparison of the complete genome sequences of Bifidobacterium animalis subsp. lactis DSM 10140 and Bl-04	J. Bacteriol. 191 (13), 4144-4151 (2009)
NC_021593	Bifidobacterium animalis subsp. lactis Bl12	Milani,C., Duranti,S., Lugli,G.A., Bottacini,F., Strati,F., Arioli,S., Foroni,E., Turroni,F., van Sinderen,D. and Ventura,M.	Comparative genomics of Bifidobacterium animalis subsp. lactis reveals a strict monophyletic bifidobacterial taxon	Appl. Environ. Microbiol. 79 (14), 4304-4315 (2013)
NC_017216	Bifidobacterium animalis subsp. lactis BLC1	Bottacini,F., Dal Bello,F., Turroni,F., Milani,C., Duranti,S., Foroni,E., Viappiani,A., Strati,F., Mora,D., van Sinderen,D. and Ventura,M	Complete genome sequence of Bifidobacterium animalis subsp. lactis BLC1	J. Bacteriol. 193 (22), 6387-6388 (2011)
NZ_JH472445	Bifidobacterium animalis subsp. lactis BS 01	none
CBWX010000073	Bifidobacterium animalis subsp. lactis CECT8145	none
NC_017215	Bifidobacterium animalis subsp. lactis CNCMI-2494	Chervaux,C., Grimaldi,C., Bolotin,A., Quinquis,B., Legrain-Raspaud,S., van Hylckama Vlieg,J.E., Denariaz,G. and Smokvina,T.	Genome sequence of the probiotic strain Bifidobacterium animalis subsp. lactis CNCM I-2494	J. Bacteriol. 193 (19), 5560-5561 (2011)
NC_012815	Bifidobacterium animalis subsp. lactis DSM10140	Barrangou,R., Briczinski,E.P., Traeger,L.L., Loquasto,J.R., Richards,M., Horvath,P., Coute-Monvoisin,A.C., Leyer,G., Rendulic,S., Steele,J.L., Broadbent,J.R., Oberg,T., Dudley,E.G., Schuster,S., Romero,D.A. and Roberts,R.F.	Comparison of the complete genome sequences of Bifidobacterium animalis subsp. lactis DSM 10140 and Bl-04	J. Bacteriol. 191 (13), 4144-4151 (2009)
NC_017217	Bifidobacterium animalis subsp. lactis V9	Sun,Z., Chen,X., Wang,J., Gao,P., Zhou,Z., Ren,Y., Sun,T., Wang,L., Meng,H., Chen,W. and Zhang,H.	Complete genome sequence of probiotic Bifidobacterium animalis subsp. lactis strain V9	J. Bacteriol. 192 (15), 4080-4081 (2010)
NC_018720	Bifidobacterium asteroides PRL2011	Bottacini,F., Milani,C., Turroni,F., Sanchez,B., Foroni,E., Duranti,S., Serafini,F., Viappiani,A., Strati,F., Ferrarini,A., Delledonne,M., Henrissat,B., Coutinho,P., Fitzgerald,G.F., Margolles,A., van Sinderen,D. and Ventura,M.	Bifidobacterium asteroides PRL2011 genome analysis reveals clues for colonization of the insect gut	PLoS ONE 7 (9), E44229 (2012)
NC_017999	Bifidobacterium bifidum BGN4	Yu,D.S., Jeong,H., Lee,D.H., Kwon,S.K., Song,J.Y., Kim,B.K., Park,M.S., Ji,G.E., Oh,T.K. and Kim,J.F.	Complete genome sequence of the probiotic bacterium Bifidobacterium bifidum strain BGN4	J. Bacteriol. 194 (17), 4757-4758 (2012)
NZ_AKCA01000001	Bifidobacterium bifidum NCIMB 41171	Ribeiro,F., Przybylski,D., Yin,S., Sharpe,T., Gnerre,S., Abouelleil,A., Berlin,A.M., Montmayeur,A., Shea,T.P., Walker,B.J., Young,S.K., Russ,C., Maccallum,I., Nusbaum,C. and Jaffe,D.B.	Finished bacterial genomes from shotgun sequence data	Genome Res. 22 (11), 2270-2277 (2012)
NC_014638	Bifidobacterium bifidum PRL2010	Turroni,F., Bottacini,F., Foroni,E., Mulder,I., Kim,J.H., Zomer,A., Sanchez,B., Bidossi,A., Ferrarini,A., Giubellini,V., Delledonne,M., Henrissat,B., Coutinho,P., Oggioni,M., Fitzgerald,G.F., Mills,D., Margolles,A., Kelly,D., van Sinderen,D. and Ventura,M.	Genome analysis of Bifidobacterium bifidum PRL2010 reveals metabolic pathways for host-derived glycan foraging	Proc. Natl. Acad. Sci. U.S.A. (2010)
NC_014616	Bifidobacterium bifidum S17	Zhurina,D., Zomer,A., Gleinser,M., Brancaccio,V.F., Auchter,M., Waidmann,M.S., Westermann,C., van Sinderen,D. and Riedel,C.U.	Complete genome sequence of Bifidobacterium bifidum S17	J. Bacteriol. 193 (1), 301-302 (2011)
CP006711	Bifidobacterium breve 12L	none
AWUG01000001	Bifidobacterium breve 2L	Bottacini,F., O'Connell Motherway,M., Kuczynski,J., O'Connell,K.J., Serafini,F., Duranti,S., Milani,C., Turroni,F., Lugli,G.A., Zomer,A., Zhurina,D., Riedel,C., Ventura,M. and van Sinderen,D.	Comparative genomics of the Bifidobacterium breve taxon	BMC Genomics 15, 170 (2014)
CP006715	Bifidobacterium breve 689b	none
NC_017218	Bifidobacterium breve ACS-071-V-Sch8b	none
NZ_GG729830	Bifidobacterium breve DSM 20213 = JCM 1192	none
NC_020517	Bifidobacterium breve UCC2003	O'Connell Motherway,M., Zomer,A., Leahy,S.C., Reunanen,J., Bottacini,F., Claesson,M.J., O'Brien,F., Flynn,K., Casey,P.G., Moreno Munoz,J.A., Kearney,B., Houston,A.M., O'Mahony,C., Higgins,D.G., Shanahan,F., Palva,A., de Vos,W.M., Fitzgerald,G.F., Ventura,M., O'Toole,P.W. and van Sinderen,D.	Functional genome analysis of Bifidobacterium breve UCC2003 reveals type IVb tight adherence (Tad) pili as an essential and conserved host-colonization factor		Proc. Natl. Acad. Sci. U.S.A. 108 (27), 11217-11222 (2011)
NZ_ABIX02000002	Bifidobacterium dentium ATCC 27678	none
NZ_GL405225	Bifidobacterium dentium ATCC 27679	none
NC_013714	Bifidobacterium dentium Bd1	Ventura,M., Turroni,F., Zomer,A., Foroni,E., Giubellini,V., Bottacini,F., Canchaya,C., Claesson,M.J., He,F., Mantzourani,M., Mulas,L., Ferrarini,A., Gao,B., Delledonne,M., Henrissat,B., Coutinho,P., Oggioni,M., Gupta,R.S., Zhang,Z., Beighton,D., Fitzgerald,G.F., O'Toole,P.W. and van Sinderen,D.	The Bifidobacterium dentium Bd1 genome sequence reflects its genetic adaptation to the human oral cavity	PLoS Genet. 5 (12), E1000785 (2009)
NC_010816	Bifidobacterium longum DJO10A	Lee,J.H., Karamychev,V.N., Kozyavkin,S.A., Mills,D., Pavlov,A.R., Pavlova,N.V., Polouchine,N.N., Richardson,P.M., Shakhova,V.V., Slesarev,A.I., Weimer,B. and O'Sullivan,D.J.	Comparative genomic analysis of the gut bacterium Bifidobacterium longum reveals loci susceptible to deletion during pure culture growth	BMC Genomics 9, 247 (2008
CM002287	Bifidobacterium longum E18	none
NC_004307	Bifidobacterium longum NCC2705	Schell,M.A., Karmirantzou,M., Snel,B., Vilanova,D., Berger,B., Pessi,G., Zwahlen,M.C., Desiere,F., Bork,P., Delley,M., Pridmore,R.D. and Arigoni,F.	The genome sequence of Bifidobacterium longum reflects its adaptation to the human gastrointestinal tract	Proc. Natl. Acad. Sci. U.S.A. 99 (22), 14422-14427 (2002)
NC_015052	Bifidobacterium longum subsp. infantis 157F	Fukuda,S., Toh,H., Hase,K., Oshima,K., Nakanishi,Y., Yoshimura,K., Tobe,T., Clarke,J.M., Topping,D.L., Suzuki,T., Taylor,T.D., Itoh,K., Kikuchi,J., Morita,H., Hattori,M. and Ohno,H.	Bifidobacteria can protect from enteropathogenic infection through	Nature 469 (7331), 543-547 (2011)
NC_011593	Bifidobacterium longum subsp. infantis ATCC15697 = JCM 1222	Sela,D.A., Chapman,J., Adeuya,A., Kim,J.H., Chen,F., Whitehead,T.R., Lapidus,A., Rokhsar,D.S., Lebrilla,C.B., German,J.B., Price,N.P., Richardson,P.M. and Mills,D.A.	The genome sequence of Bifidobacterium longum subsp. infantis reveals adaptations for milk utilization within the infant microbiome	Proc. Natl. Acad. Sci. U.S.A. 105 (48), 18964-18969 (2008)
AP010889	Bifidobacterium longum subsp. infantis ATCC15697 = JCM 1222 = DSM 20088	Fukuda,S., Toh,H., Hase,K., Oshima,K., Nakanishi,Y., Yoshimura,K., Tobe,T., Clarke,J.M., Topping,D.L., Suzuki,T., Taylor,T.D., Itoh,K., Kikuchi,J., Morita,H., Hattori,M. and Ohno,H.	Bifidobacteria can protect from enteropathogenic infection through	Nature 469 (7331), 543-547 (2011)
NC_014656	Bifidobacterium longum subsp. longum BBMN68	Hao,Y., Huang,D., Guo,H., Xiao,M., An,H., Zhao,L., Zuo,F., Zhang,B., Hu,S., Song,S., Chen,S. and Ren,F.	Complete genome sequence of Bifidobacterium longum subsp. longum BBMN68, a new strain from a healthy chinese centenarian	J. Bacteriol. 193 (3), 787-788 (2011)
NC_021008	Bifidobacterium longum subsp. longum F8	none
NC_015067	Bifidobacterium longum subsp. longum JCM 1217	Fukuda,S., Toh,H., Hase,K., Oshima,K., Nakanishi,Y., Yoshimura,K., Tobe,T., Clarke,J.M., Topping,D.L., Suzuki,T., Taylor,T.D., Itoh,K., Kikuchi,J., Morita,H., Hattori,M. and Ohno,H.	Bifidobacteria can protect from enteropathogenic infection through	Nature 469 (7331), 543-547 (2011)
NC_014169	Bifidobacterium longum subsp. longum JDM301	Wei,Y.X., Zhang,Z.Y., Liu,C., Zhu,Y.Z., Zhu,Y.Q., Zheng,H., Zhao,G.P., Wang,S. and Guo,X.K.	Complete genome sequence of Bifidobacterium longum JDM301	J. Bacteriol. 192 (15), 4076-4077 (2010)
NC_017221	Bifidobacterium longum subsp. longum KACC91563	Ham,J.S., Lee,T., Byun,M.J., Lee,K.T., Kim,M.K., Han,G.S., Jeong,S.G., Oh,M.H., Kim,D.H. and Kim,H.	Complete genome sequence of Bifidobacterium longum subsp. longum KACC91563	J. Bacteriol. 193 (18), 5044 (2011)
NC_020546	Bifidobacterium thermophilum RBL67	Jans,C., Lacroix,C., Follador,R. and Stevens,M.J.	Complete Genome Sequence of the Probiotic Bifidobacterium thermophilum Strain RBL67	Genome Announc 1 (3) (2013)
GG768652	uncultured Bifidobacterium sp.	Turnbaugh,P.J., Quince,C., Faith,J.J., McHardy,A.C., Yatsunenko,T., Niazi,F., Affourtit,J., Egholm,M., Henrissat,B., Knight,R. and Gordon,J.I.	Organismal, genetic, and transcriptional variation in the deeply sequenced gut microbiomes of identical twins	Proc. Natl. Acad. Sci. U.S.A. 107 (16), 7503-7508 (2010)

## Sheet: S1B_Draft genomes
Contig Accesion number	Organism		Reference	Title	Journal
NZ_DS264420	Bifidobacterium adolescentis L2-32		none
NZ_DS264421	Bifidobacterium adolescentis L2-32		none
NZ_DS264422	Bifidobacterium adolescentis L2-32		none
NZ_DS264423	Bifidobacterium adolescentis L2-32		none
NZ_DS264424	Bifidobacterium adolescentis L2-32		none
NZ_DS264425	Bifidobacterium adolescentis L2-32		none
NZ_DS264426	Bifidobacterium adolescentis L2-32		none
NZ_DS264427	Bifidobacterium adolescentis L2-32		none
NZ_DS264428	Bifidobacterium adolescentis L2-32		none
NZ_DS264429	Bifidobacterium adolescentis L2-32		none
NZ_DS264430	Bifidobacterium adolescentis L2-32		none
NZ_DS264431	Bifidobacterium adolescentis L2-32		none
NZ_DS264432	Bifidobacterium adolescentis L2-32		none
NZ_DS264433	Bifidobacterium adolescentis L2-32		none
NZ_DS264434	Bifidobacterium adolescentis L2-32		none
NZ_DS264435	Bifidobacterium adolescentis L2-32		none
NZ_DS264436	Bifidobacterium adolescentis L2-32		none
NZ_DS264437	Bifidobacterium adolescentis L2-32		none
NZ_DS264438	Bifidobacterium adolescentis L2-32		none
NZ_DS264439	Bifidobacterium adolescentis L2-32		none
NZ_DS264440	Bifidobacterium adolescentis L2-32		none
NZ_DS264441	Bifidobacterium adolescentis L2-32		none
NZ_DS264442	Bifidobacterium adolescentis L2-32		none
NZ_DS264443	Bifidobacterium adolescentis L2-32		none
NZ_DS264444	Bifidobacterium adolescentis L2-32		none
NZ_DS264445	Bifidobacterium adolescentis L2-32		none
NZ_DS264446	Bifidobacterium adolescentis L2-32		none
NZ_DS264447	Bifidobacterium adolescentis L2-32		none
NZ_DS264448	Bifidobacterium adolescentis L2-32		none
NZ_DS264449	Bifidobacterium adolescentis L2-32		none
NZ_DS264450	Bifidobacterium adolescentis L2-32		none
NZ_DS264451	Bifidobacterium adolescentis L2-32		none
NZ_DS264452	Bifidobacterium adolescentis L2-32		none
NZ_DS264453	Bifidobacterium adolescentis L2-32		none
NZ_DS264454	Bifidobacterium adolescentis L2-32		none
NZ_DS264455	Bifidobacterium adolescentis L2-32		none
NZ_DS264458	Bifidobacterium adolescentis L2-32		none
NZ_ABOT01000001	Bifidobacterium animalis subsp. lactis HN019		none
NZ_ABOT01000002	Bifidobacterium animalis subsp. lactis HN019		none
NZ_ABOT01000003	Bifidobacterium animalis subsp. lactis HN019		none
NZ_ABOT01000004	Bifidobacterium animalis subsp. lactis HN019		none
NZ_ABOT01000005	Bifidobacterium animalis subsp. lactis HN019		none
NZ_ABOT01000006	Bifidobacterium animalis subsp. lactis HN019		none
NZ_ABOT01000007	Bifidobacterium animalis subsp. lactis HN019		none
NZ_ABOT01000008	Bifidobacterium animalis subsp. lactis HN019		none
NZ_ABOT01000009	Bifidobacterium animalis subsp. lactis HN019		none
NZ_ABOT01000010	Bifidobacterium animalis subsp. lactis HN019		none
NZ_ABOT01000011	Bifidobacterium animalis subsp. lactis HN019		none
NZ_ABOT01000012	Bifidobacterium animalis subsp. lactis HN019		none
NZ_ABOT01000013	Bifidobacterium animalis subsp. lactis HN019		none
NZ_ABOT01000015	Bifidobacterium animalis subsp. lactis HN019		none
NZ_ABOT01000016	Bifidobacterium animalis subsp. lactis HN019		none
NZ_ABOT01000017	Bifidobacterium animalis subsp. lactis HN019		none
NZ_ABOT01000018	Bifidobacterium animalis subsp. lactis HN019		none
NZ_KE993174	Bifidobacterium bifidum ATCC 29521 = JCM 1255		none
NZ_KE993175	Bifidobacterium bifidum ATCC 29521 = JCM 1255		none
NZ_KE993176	Bifidobacterium bifidum ATCC 29521 = JCM 1255		none
NZ_KE993177	Bifidobacterium bifidum ATCC 29521 = JCM 1255		none
NZ_KE993178	Bifidobacterium bifidum ATCC 29521 = JCM 1255		none
NZ_KE993179	Bifidobacterium bifidum ATCC 29521 = JCM 1255		none
NZ_KE993180	Bifidobacterium bifidum ATCC 29521 = JCM 1255		none
NZ_KE993181	Bifidobacterium bifidum ATCC 29521 = JCM 1255		none
NZ_KE993182	Bifidobacterium bifidum ATCC 29521 = JCM 1255		none
NZ_KE993183	Bifidobacterium bifidum ATCC 29521 = JCM 1255		none
NZ_KE993184	Bifidobacterium bifidum ATCC 29521 = JCM 1255		none
NZ_KE993185	Bifidobacterium bifidum ATCC 29521 = JCM 1255		none
NZ_KE993186	Bifidobacterium bifidum ATCC 29521 = JCM 1255		none
NZ_KE993187	Bifidobacterium bifidum ATCC 29521 = JCM 1255		none
NZ_KE993188	Bifidobacterium bifidum ATCC 29521 = JCM 1255		none
NZ_KE993189	Bifidobacterium bifidum ATCC 29521 = JCM 1255		none
NZ_KE993190	Bifidobacterium bifidum ATCC 29521 = JCM 1255		none
NZ_KE993191	Bifidobacterium bifidum ATCC 29521 = JCM 1255		none
NZ_KE993192	Bifidobacterium bifidum ATCC 29521 = JCM 1255		none
NZ_KE993193	Bifidobacterium bifidum ATCC 29521 = JCM 1255		none
NZ_KE993194	Bifidobacterium bifidum ATCC 29521 = JCM 1255		none
NZ_KE993195	Bifidobacterium bifidum ATCC 29521 = JCM 1255		none
NZ_KE993197	Bifidobacterium bifidum ATCC 29521 = JCM 1255		none
NZ_KE993199	Bifidobacterium bifidum ATCC 29521 = JCM 1255		none
NZ_KE993200	Bifidobacterium bifidum ATCC 29521 = JCM 1255		none
NZ_AMPM01000001	Bifidobacterium bifidum IPLA 20015		none
NZ_AMPM01000002	Bifidobacterium bifidum IPLA 20015		none
NZ_AMPM01000003	Bifidobacterium bifidum IPLA 20015		none
NZ_AMPM01000004	Bifidobacterium bifidum IPLA 20015		none
NZ_AMPM01000005	Bifidobacterium bifidum IPLA 20015		none
NZ_AMPM01000006	Bifidobacterium bifidum IPLA 20015		none
NZ_AMPM01000007	Bifidobacterium bifidum IPLA 20015		none
NZ_AMPM01000008	Bifidobacterium bifidum IPLA 20015		none
NZ_AMPM01000009	Bifidobacterium bifidum IPLA 20015		none
NZ_AMPM01000010	Bifidobacterium bifidum IPLA 20015		none
NZ_AMPM01000011	Bifidobacterium bifidum IPLA 20015		none
NZ_AMPM01000012	Bifidobacterium bifidum IPLA 20015		none
NZ_AMPM01000013	Bifidobacterium bifidum IPLA 20015		none
NZ_AMPM01000014	Bifidobacterium bifidum IPLA 20015		none
NZ_AMPM01000015	Bifidobacterium bifidum IPLA 20015		none
NZ_AMPM01000016	Bifidobacterium bifidum IPLA 20015		none
NZ_AMPM01000017	Bifidobacterium bifidum IPLA 20015		none
NZ_AMPM01000018	Bifidobacterium bifidum IPLA 20015		none
NZ_AMPM01000019	Bifidobacterium bifidum IPLA 20015		none
NZ_AMPM01000020	Bifidobacterium bifidum IPLA 20015		none
NZ_AMPM01000021	Bifidobacterium bifidum IPLA 20015		none
NZ_AMPM01000022	Bifidobacterium bifidum IPLA 20015		none
NZ_AMPM01000023	Bifidobacterium bifidum IPLA 20015		none
NZ_AMPM01000024	Bifidobacterium bifidum IPLA 20015		none
NZ_AMPM01000025	Bifidobacterium bifidum IPLA 20015		none
NZ_AMPM01000026	Bifidobacterium bifidum IPLA 20015		none
NZ_AMPM01000027	Bifidobacterium bifidum IPLA 20015		none
NZ_AMPM01000028	Bifidobacterium bifidum IPLA 20015		none
NZ_AMPM01000029	Bifidobacterium bifidum IPLA 20015		none
NZ_AMPM01000030	Bifidobacterium bifidum IPLA 20015		none
NZ_AMPM01000031	Bifidobacterium bifidum IPLA 20015		none
NZ_AMPM01000032	Bifidobacterium bifidum IPLA 20015		none
NZ_AMPM01000033	Bifidobacterium bifidum IPLA 20015		none
NZ_AMPM01000034	Bifidobacterium bifidum IPLA 20015		none
NZ_AMPM01000035	Bifidobacterium bifidum IPLA 20015		none
NZ_AMPM01000036	Bifidobacterium bifidum IPLA 20015		none
NZ_AMPM01000037	Bifidobacterium bifidum IPLA 20015		none
NZ_AMPM01000038	Bifidobacterium bifidum IPLA 20015		none
NZ_AMPM01000039	Bifidobacterium bifidum IPLA 20015		none
NZ_AMPM01000040	Bifidobacterium bifidum IPLA 20015		none
NZ_AMPM01000041	Bifidobacterium bifidum IPLA 20015		none
NZ_AMPM01000042	Bifidobacterium bifidum IPLA 20015		none
NZ_AMPM01000043	Bifidobacterium bifidum IPLA 20015		none
NZ_AMPM01000044	Bifidobacterium bifidum IPLA 20015		none
NZ_AMPM01000045	Bifidobacterium bifidum IPLA 20015		none
NZ_AMPM01000046	Bifidobacterium bifidum IPLA 20015		none
NZ_AMPM01000047	Bifidobacterium bifidum IPLA 20015		none
NZ_AMPM01000048	Bifidobacterium bifidum IPLA 20015		none
NZ_AMPM01000049	Bifidobacterium bifidum IPLA 20015		none
NZ_AMPM01000050	Bifidobacterium bifidum IPLA 20015		none
NZ_AMPM01000051	Bifidobacterium bifidum IPLA 20015		none
NZ_AMPM01000052	Bifidobacterium bifidum IPLA 20015		none
NZ_AMPM01000053	Bifidobacterium bifidum IPLA 20015		none
NZ_AMPM01000054	Bifidobacterium bifidum IPLA 20015		none
NZ_AMPM01000055	Bifidobacterium bifidum IPLA 20015		none
NZ_AMPM01000056	Bifidobacterium bifidum IPLA 20015		none
NZ_AMPM01000057	Bifidobacterium bifidum IPLA 20015		none
NZ_AMPM01000058	Bifidobacterium bifidum IPLA 20015		none
NZ_AMPM01000059	Bifidobacterium bifidum IPLA 20015		none
NZ_AMPM01000060	Bifidobacterium bifidum IPLA 20015		none
NZ_AMPM01000061	Bifidobacterium bifidum IPLA 20015		none
NZ_AMPM01000062	Bifidobacterium bifidum IPLA 20015		none
NZ_AMPM01000063	Bifidobacterium bifidum IPLA 20015		none
NZ_AMPM01000064	Bifidobacterium bifidum IPLA 20015		none
NZ_AMPM01000065	Bifidobacterium bifidum IPLA 20015		none
NZ_AMPM01000066	Bifidobacterium bifidum IPLA 20015		none
NZ_AMPM01000067	Bifidobacterium bifidum IPLA 20015		none
NZ_AMPM01000068	Bifidobacterium bifidum IPLA 20015		none
NZ_AMPM01000069	Bifidobacterium bifidum IPLA 20015		none
NZ_AMPM01000070	Bifidobacterium bifidum IPLA 20015		none
NZ_AMPM01000071	Bifidobacterium bifidum IPLA 20015		none
NZ_AMPM01000072	Bifidobacterium bifidum IPLA 20015		none
NZ_AMPM01000073	Bifidobacterium bifidum IPLA 20015		none
NZ_AMPM01000074	Bifidobacterium bifidum IPLA 20015		none
NZ_AMPM01000075	Bifidobacterium bifidum IPLA 20015		none
NZ_AMPM01000076	Bifidobacterium bifidum IPLA 20015		none
NZ_AMPM01000077	Bifidobacterium bifidum IPLA 20015		none
NZ_AMPM01000078	Bifidobacterium bifidum IPLA 20015		none
NZ_AMPM01000080	Bifidobacterium bifidum IPLA 20015		none
NZ_AMPM01000081	Bifidobacterium bifidum IPLA 20015		none
NZ_AMPM01000082	Bifidobacterium bifidum IPLA 20015		none
NZ_AMPM01000083	Bifidobacterium bifidum IPLA 20015		none
NZ_AMPM01000084	Bifidobacterium bifidum IPLA 20015		none
NZ_AMPM01000085	Bifidobacterium bifidum IPLA 20015		none
NZ_AMPM01000086	Bifidobacterium bifidum IPLA 20015		none
NZ_AMPM01000087	Bifidobacterium bifidum IPLA 20015		none
NZ_AMPM01000088	Bifidobacterium bifidum IPLA 20015		none
NZ_AMPM01000089	Bifidobacterium bifidum IPLA 20015		none
NZ_AMPM01000090	Bifidobacterium bifidum IPLA 20015		none
NZ_AMPM01000091	Bifidobacterium bifidum IPLA 20015		none
NZ_AMPM01000092	Bifidobacterium bifidum IPLA 20015		none
NZ_AMPM01000093	Bifidobacterium bifidum IPLA 20015		none
NZ_AMPM01000094	Bifidobacterium bifidum IPLA 20015		none
NZ_AMPM01000095	Bifidobacterium bifidum IPLA 20015		none
NZ_AMPM01000096	Bifidobacterium bifidum IPLA 20015		none
NZ_AMPM01000097	Bifidobacterium bifidum IPLA 20015		none
NZ_AMPM01000098	Bifidobacterium bifidum IPLA 20015		none
NZ_AMPM01000099	Bifidobacterium bifidum IPLA 20015		none
NZ_AMPM01000100	Bifidobacterium bifidum IPLA 20015		none
NZ_AMPM01000101	Bifidobacterium bifidum IPLA 20015		none
NZ_AMPM01000102	Bifidobacterium bifidum IPLA 20015		none
NZ_AMPM01000103	Bifidobacterium bifidum IPLA 20015		none
NZ_AMPM01000104	Bifidobacterium bifidum IPLA 20015		none
NZ_AMPM01000105	Bifidobacterium bifidum IPLA 20015		none
NZ_AMPM01000106	Bifidobacterium bifidum IPLA 20015		none
NZ_AMPM01000107	Bifidobacterium bifidum IPLA 20015		none
NZ_AMPM01000108	Bifidobacterium bifidum IPLA 20015		none
NZ_AMPM01000109	Bifidobacterium bifidum IPLA 20015		none
NZ_AMPM01000110	Bifidobacterium bifidum IPLA 20015		none
NZ_AMPM01000111	Bifidobacterium bifidum IPLA 20015		none
NZ_AMPM01000112	Bifidobacterium bifidum IPLA 20015		none
NZ_AMPM01000113	Bifidobacterium bifidum IPLA 20015		none
NZ_AMPM01000114	Bifidobacterium bifidum IPLA 20015		none
NZ_AMPM01000116	Bifidobacterium bifidum IPLA 20015		none
NZ_AMPM01000117	Bifidobacterium bifidum IPLA 20015		none
NZ_AMPM01000118	Bifidobacterium bifidum IPLA 20015		none
NZ_AMPM01000119	Bifidobacterium bifidum IPLA 20015		none
NZ_AMPM01000120	Bifidobacterium bifidum IPLA 20015		none
NZ_AMPM01000121	Bifidobacterium bifidum IPLA 20015		none
NZ_AMPM01000122	Bifidobacterium bifidum IPLA 20015		none
NZ_AMPM01000123	Bifidobacterium bifidum IPLA 20015		none
NZ_AMPM01000124	Bifidobacterium bifidum IPLA 20015		none
NZ_AMPM01000125	Bifidobacterium bifidum IPLA 20015		none
NZ_AMPM01000126	Bifidobacterium bifidum IPLA 20015		none
NZ_AMPM01000129	Bifidobacterium bifidum IPLA 20015		none
NZ_AMPM01000130	Bifidobacterium bifidum IPLA 20015		none
NZ_AMPM01000131	Bifidobacterium bifidum IPLA 20015		none
NZ_AMPM01000132	Bifidobacterium bifidum IPLA 20015		none
NZ_AMPM01000133	Bifidobacterium bifidum IPLA 20015		none
NZ_AMPM01000134	Bifidobacterium bifidum IPLA 20015		none
NZ_AMPM01000135	Bifidobacterium bifidum IPLA 20015		none
NZ_AMPM01000136	Bifidobacterium bifidum IPLA 20015		none
NZ_AMPM01000137	Bifidobacterium bifidum IPLA 20015		none
NZ_AMPM01000138	Bifidobacterium bifidum IPLA 20015		none
NZ_AMPM01000139	Bifidobacterium bifidum IPLA 20015		none
NZ_AMPM01000140	Bifidobacterium bifidum IPLA 20015		none
NZ_AMPM01000141	Bifidobacterium bifidum IPLA 20015		none
NZ_AMPM01000142	Bifidobacterium bifidum IPLA 20015		none
NZ_AMPM01000143	Bifidobacterium bifidum IPLA 20015		none
NZ_AMPM01000144	Bifidobacterium bifidum IPLA 20015		none
NZ_AMPM01000145	Bifidobacterium bifidum IPLA 20015		none
NZ_AMPM01000146	Bifidobacterium bifidum IPLA 20015		none
NZ_AMPM01000147	Bifidobacterium bifidum IPLA 20015		none
NZ_AMPM01000148	Bifidobacterium bifidum IPLA 20015		none
NZ_AMPM01000149	Bifidobacterium bifidum IPLA 20015		none
NZ_AMPM01000150	Bifidobacterium bifidum IPLA 20015		none
NZ_AMPM01000151	Bifidobacterium bifidum IPLA 20015		none
NZ_AMPM01000152	Bifidobacterium bifidum IPLA 20015		none
NZ_AMPM01000153	Bifidobacterium bifidum IPLA 20015		none
NZ_AMPM01000154	Bifidobacterium bifidum IPLA 20015		none
NZ_AMPM01000155	Bifidobacterium bifidum IPLA 20015		none
NZ_AMPM01000156	Bifidobacterium bifidum IPLA 20015		none
NZ_AMPM01000157	Bifidobacterium bifidum IPLA 20015		none
NZ_AMPM01000158	Bifidobacterium bifidum IPLA 20015		none
NZ_AMPM01000159	Bifidobacterium bifidum IPLA 20015		none
NZ_AMPM01000160	Bifidobacterium bifidum IPLA 20015		none
NZ_AMPM01000161	Bifidobacterium bifidum IPLA 20015		none
NZ_AMPM01000162	Bifidobacterium bifidum IPLA 20015		none
NZ_AMPM01000163	Bifidobacterium bifidum IPLA 20015		none
NZ_AMPM01000164	Bifidobacterium bifidum IPLA 20015		none
NZ_AMPM01000165	Bifidobacterium bifidum IPLA 20015		none
NZ_AMPM01000166	Bifidobacterium bifidum IPLA 20015		none
NZ_AMPM01000167	Bifidobacterium bifidum IPLA 20015		none
NZ_AMPM01000168	Bifidobacterium bifidum IPLA 20015		none
NZ_AMPM01000169	Bifidobacterium bifidum IPLA 20015		none
NZ_AMPM01000170	Bifidobacterium bifidum IPLA 20015		none
NZ_AMPM01000171	Bifidobacterium bifidum IPLA 20015		none
NZ_AMPM01000172	Bifidobacterium bifidum IPLA 20015		none
NZ_AMPM01000173	Bifidobacterium bifidum IPLA 20015		none
NZ_AMPM01000175	Bifidobacterium bifidum IPLA 20015		none
NZ_AMPM01000176	Bifidobacterium bifidum IPLA 20015		none
NZ_AMPM01000177	Bifidobacterium bifidum IPLA 20015		none
NZ_AMPM01000178	Bifidobacterium bifidum IPLA 20015		none
NZ_AMPM01000179	Bifidobacterium bifidum IPLA 20015		none
NZ_AMPM01000180	Bifidobacterium bifidum IPLA 20015		none
NZ_AMPM01000181	Bifidobacterium bifidum IPLA 20015		none
NZ_AMPM01000182	Bifidobacterium bifidum IPLA 20015		none
NZ_AMPM01000183	Bifidobacterium bifidum IPLA 20015		none
NZ_AMPM01000184	Bifidobacterium bifidum IPLA 20015		none
NZ_AMPM01000185	Bifidobacterium bifidum IPLA 20015		none
NZ_AMPM01000186	Bifidobacterium bifidum IPLA 20015		none
NZ_AMPM01000187	Bifidobacterium bifidum IPLA 20015		none
NZ_AMPM01000189	Bifidobacterium bifidum IPLA 20015		none
NZ_AMPM01000190	Bifidobacterium bifidum IPLA 20015		none
NZ_AMPM01000191	Bifidobacterium bifidum IPLA 20015		none
NZ_AMPM01000192	Bifidobacterium bifidum IPLA 20015		none
NZ_AMPM01000193	Bifidobacterium bifidum IPLA 20015		none
NZ_AMPM01000194	Bifidobacterium bifidum IPLA 20015		none
NZ_AMPM01000196	Bifidobacterium bifidum IPLA 20015		none
NZ_AMPM01000197	Bifidobacterium bifidum IPLA 20015		none
NZ_AMPM01000198	Bifidobacterium bifidum IPLA 20015		none
NZ_AMPM01000200	Bifidobacterium bifidum IPLA 20015		none
NZ_AMPM01000201	Bifidobacterium bifidum IPLA 20015		none
NZ_AMPM01000202	Bifidobacterium bifidum IPLA 20015		none
NZ_AMPM01000203	Bifidobacterium bifidum IPLA 20015		none
NZ_AMPM01000204	Bifidobacterium bifidum IPLA 20015		none
NZ_AMPM01000205	Bifidobacterium bifidum IPLA 20015		none
NZ_AMPM01000206	Bifidobacterium bifidum IPLA 20015		none
NZ_AMPM01000207	Bifidobacterium bifidum IPLA 20015		none
NZ_AMPM01000208	Bifidobacterium bifidum IPLA 20015		none
NZ_AMPM01000209	Bifidobacterium bifidum IPLA 20015		none
NZ_AMPM01000210	Bifidobacterium bifidum IPLA 20015		none
NZ_AMPM01000211	Bifidobacterium bifidum IPLA 20015		none
NZ_AMPM01000212	Bifidobacterium bifidum IPLA 20015		none
NZ_AMPM01000213	Bifidobacterium bifidum IPLA 20015		none
NZ_AMPM01000214	Bifidobacterium bifidum IPLA 20015		none
NZ_AMPM01000215	Bifidobacterium bifidum IPLA 20015		none
NZ_AMPM01000216	Bifidobacterium bifidum IPLA 20015		none
NZ_AMPM01000217	Bifidobacterium bifidum IPLA 20015		none
NZ_AMPM01000218	Bifidobacterium bifidum IPLA 20015		none
NZ_AMPM01000219	Bifidobacterium bifidum IPLA 20015		none
NZ_AMPM01000220	Bifidobacterium bifidum IPLA 20015		none
NZ_AMPM01000221	Bifidobacterium bifidum IPLA 20015		none
NZ_AMPM01000223	Bifidobacterium bifidum IPLA 20015		none
NZ_AMPM01000224	Bifidobacterium bifidum IPLA 20015		none
NZ_AMPM01000225	Bifidobacterium bifidum IPLA 20015		none
NZ_AMPM01000226	Bifidobacterium bifidum IPLA 20015		none
NZ_AMPM01000227	Bifidobacterium bifidum IPLA 20015		none
NZ_AMPM01000228	Bifidobacterium bifidum IPLA 20015		none
NZ_AMPM01000229	Bifidobacterium bifidum IPLA 20015		none
NZ_AMPM01000230	Bifidobacterium bifidum IPLA 20015		none
NZ_AMPM01000231	Bifidobacterium bifidum IPLA 20015		none
NZ_AMPM01000232	Bifidobacterium bifidum IPLA 20015		none
NZ_AMPM01000233	Bifidobacterium bifidum IPLA 20015		none
NZ_AMPM01000234	Bifidobacterium bifidum IPLA 20015		none
NZ_AMPM01000235	Bifidobacterium bifidum IPLA 20015		none
NZ_AMPM01000236	Bifidobacterium bifidum IPLA 20015		none
NZ_AMPM01000237	Bifidobacterium bifidum IPLA 20015		none
NZ_AMPM01000239	Bifidobacterium bifidum IPLA 20015		none
NZ_AMPM01000241	Bifidobacterium bifidum IPLA 20015		none
NZ_AMPM01000242	Bifidobacterium bifidum IPLA 20015		none
NZ_AMPM01000243	Bifidobacterium bifidum IPLA 20015		none
NZ_AMPM01000244	Bifidobacterium bifidum IPLA 20015		none
NZ_AMPM01000245	Bifidobacterium bifidum IPLA 20015		none
NZ_AMPM01000246	Bifidobacterium bifidum IPLA 20015		none
NZ_AMPM01000247	Bifidobacterium bifidum IPLA 20015		none
NZ_AMPM01000248	Bifidobacterium bifidum IPLA 20015		none
NZ_AMPM01000249	Bifidobacterium bifidum IPLA 20015		none
NZ_AMPM01000251	Bifidobacterium bifidum IPLA 20015		none
NZ_AMPM01000252	Bifidobacterium bifidum IPLA 20015		none
NZ_AMPM01000253	Bifidobacterium bifidum IPLA 20015		none
NZ_AMPM01000254	Bifidobacterium bifidum IPLA 20015		none
NZ_AMPM01000255	Bifidobacterium bifidum IPLA 20015		none
NZ_AMPM01000256	Bifidobacterium bifidum IPLA 20015		none
NZ_AMPM01000257	Bifidobacterium bifidum IPLA 20015		none
NZ_AMPM01000259	Bifidobacterium bifidum IPLA 20015		none
NZ_AMPM01000260	Bifidobacterium bifidum IPLA 20015		none
NZ_AMPM01000261	Bifidobacterium bifidum IPLA 20015		none
NZ_AMPM01000262	Bifidobacterium bifidum IPLA 20015		none
NZ_AMPM01000263	Bifidobacterium bifidum IPLA 20015		none
NZ_AMPM01000264	Bifidobacterium bifidum IPLA 20015		none
NZ_AMPM01000265	Bifidobacterium bifidum IPLA 20015		none
NZ_AMPM01000266	Bifidobacterium bifidum IPLA 20015		none
NZ_AMPM01000269	Bifidobacterium bifidum IPLA 20015		none
NZ_AMPM01000270	Bifidobacterium bifidum IPLA 20015		none
NZ_AMPM01000271	Bifidobacterium bifidum IPLA 20015		none
NZ_AMPM01000272	Bifidobacterium bifidum IPLA 20015		none
NZ_AMPM01000273	Bifidobacterium bifidum IPLA 20015		none
NZ_AMPM01000274	Bifidobacterium bifidum IPLA 20015		none
NZ_AMPM01000275	Bifidobacterium bifidum IPLA 20015		none
NZ_AMPM01000276	Bifidobacterium bifidum IPLA 20015		none
NZ_AMPM01000277	Bifidobacterium bifidum IPLA 20015		none
NZ_AMPM01000280	Bifidobacterium bifidum IPLA 20015		none
NZ_AMPM01000281	Bifidobacterium bifidum IPLA 20015		none
NZ_AMPM01000282	Bifidobacterium bifidum IPLA 20015		none
NZ_AMPM01000284	Bifidobacterium bifidum IPLA 20015		none
NZ_AMPM01000285	Bifidobacterium bifidum IPLA 20015		none
NZ_AMPM01000286	Bifidobacterium bifidum IPLA 20015		none
NZ_AMPM01000287	Bifidobacterium bifidum IPLA 20015		none
NZ_AMPM01000289	Bifidobacterium bifidum IPLA 20015		none
NZ_AMPM01000290	Bifidobacterium bifidum IPLA 20015		none
NZ_AMPM01000291	Bifidobacterium bifidum IPLA 20015		none
NZ_AMPM01000292	Bifidobacterium bifidum IPLA 20015		none
NZ_AMPM01000293	Bifidobacterium bifidum IPLA 20015		none
NZ_AMPM01000295	Bifidobacterium bifidum IPLA 20015		none
NZ_AMPM01000296	Bifidobacterium bifidum IPLA 20015		none
NZ_AMPM01000297	Bifidobacterium bifidum IPLA 20015		none
NZ_AMPM01000299	Bifidobacterium bifidum IPLA 20015		none
NZ_AMPM01000300	Bifidobacterium bifidum IPLA 20015		none
NZ_AMPM01000301	Bifidobacterium bifidum IPLA 20015		none
NZ_AMPM01000302	Bifidobacterium bifidum IPLA 20015		none
NZ_AMPM01000303	Bifidobacterium bifidum IPLA 20015		none
NZ_AMPM01000304	Bifidobacterium bifidum IPLA 20015		none
NZ_AMPM01000305	Bifidobacterium bifidum IPLA 20015		none
NZ_AMPM01000306	Bifidobacterium bifidum IPLA 20015		none
NZ_AMPM01000308	Bifidobacterium bifidum IPLA 20015		none
NZ_AMPM01000309	Bifidobacterium bifidum IPLA 20015		none
NZ_AMPM01000310	Bifidobacterium bifidum IPLA 20015		none
NZ_AMPM01000312	Bifidobacterium bifidum IPLA 20015		none
NZ_AMPM01000313	Bifidobacterium bifidum IPLA 20015		none
NZ_AMPM01000314	Bifidobacterium bifidum IPLA 20015		none
NZ_AMPM01000315	Bifidobacterium bifidum IPLA 20015		none
NZ_AMPM01000316	Bifidobacterium bifidum IPLA 20015		none
NZ_AMPM01000317	Bifidobacterium bifidum IPLA 20015		none
NZ_AMPM01000318	Bifidobacterium bifidum IPLA 20015		none
NZ_AMPM01000319	Bifidobacterium bifidum IPLA 20015		none
NZ_AMPM01000320	Bifidobacterium bifidum IPLA 20015		none
NZ_AMPM01000321	Bifidobacterium bifidum IPLA 20015		none
NZ_AMPM01000322	Bifidobacterium bifidum IPLA 20015		none
NZ_AMPM01000323	Bifidobacterium bifidum IPLA 20015		none
NZ_AMPM01000324	Bifidobacterium bifidum IPLA 20015		none
NZ_AMPM01000326	Bifidobacterium bifidum IPLA 20015		none
NZ_AMPM01000327	Bifidobacterium bifidum IPLA 20015		none
NZ_AMPM01000328	Bifidobacterium bifidum IPLA 20015		none
NZ_AMPM01000329	Bifidobacterium bifidum IPLA 20015		none
NZ_AMPM01000330	Bifidobacterium bifidum IPLA 20015		none
NZ_AMPM01000331	Bifidobacterium bifidum IPLA 20015		none
NZ_AMPM01000332	Bifidobacterium bifidum IPLA 20015		none
NZ_AMPM01000333	Bifidobacterium bifidum IPLA 20015		none
NZ_AMPM01000336	Bifidobacterium bifidum IPLA 20015		none
NZ_AMPM01000337	Bifidobacterium bifidum IPLA 20015		none
NZ_AMPM01000338	Bifidobacterium bifidum IPLA 20015		none
NZ_AMPM01000339	Bifidobacterium bifidum IPLA 20015		none
NZ_AMPM01000341	Bifidobacterium bifidum IPLA 20015		none
NZ_AMPM01000342	Bifidobacterium bifidum IPLA 20015		none
NZ_AMPM01000343	Bifidobacterium bifidum IPLA 20015		none
NZ_AMPM01000344	Bifidobacterium bifidum IPLA 20015		none
NZ_AMPM01000345	Bifidobacterium bifidum IPLA 20015		none
NZ_AMPM01000346	Bifidobacterium bifidum IPLA 20015		none
NZ_AMPM01000348	Bifidobacterium bifidum IPLA 20015		none
NZ_AMPM01000349	Bifidobacterium bifidum IPLA 20015		none
NZ_AMPM01000350	Bifidobacterium bifidum IPLA 20015		none
NZ_AMPM01000351	Bifidobacterium bifidum IPLA 20015		none
NZ_AMPM01000352	Bifidobacterium bifidum IPLA 20015		none
NZ_AMPM01000353	Bifidobacterium bifidum IPLA 20015		none
NZ_AMPM01000354	Bifidobacterium bifidum IPLA 20015		none
NZ_AMPM01000356	Bifidobacterium bifidum IPLA 20015		none
NZ_AMPM01000357	Bifidobacterium bifidum IPLA 20015		none
NZ_AMPM01000358	Bifidobacterium bifidum IPLA 20015		none
NZ_AMPM01000359	Bifidobacterium bifidum IPLA 20015		none
NZ_AMPM01000364	Bifidobacterium bifidum IPLA 20015		none
NZ_AMPM01000365	Bifidobacterium bifidum IPLA 20015		none
NZ_AMPM01000366	Bifidobacterium bifidum IPLA 20015		none
NZ_AMPM01000367	Bifidobacterium bifidum IPLA 20015		none
NZ_AMPM01000368	Bifidobacterium bifidum IPLA 20015		none
NZ_AMPM01000369	Bifidobacterium bifidum IPLA 20015		none
NZ_AMPM01000370	Bifidobacterium bifidum IPLA 20015		none
NZ_AMPM01000371	Bifidobacterium bifidum IPLA 20015		none
NZ_AMPM01000372	Bifidobacterium bifidum IPLA 20015		none
NZ_AMPM01000373	Bifidobacterium bifidum IPLA 20015		none
NZ_AMPM01000374	Bifidobacterium bifidum IPLA 20015		none
NZ_AMPM01000375	Bifidobacterium bifidum IPLA 20015		none
NZ_AMPM01000376	Bifidobacterium bifidum IPLA 20015		none
NZ_AMPM01000378	Bifidobacterium bifidum IPLA 20015		none
NZ_AMPM01000379	Bifidobacterium bifidum IPLA 20015		none
NZ_AMPM01000381	Bifidobacterium bifidum IPLA 20015		none
NZ_AMPM01000382	Bifidobacterium bifidum IPLA 20015		none
NZ_AMPM01000383	Bifidobacterium bifidum IPLA 20015		none
NZ_AMPM01000384	Bifidobacterium bifidum IPLA 20015		none
NZ_AMPM01000385	Bifidobacterium bifidum IPLA 20015		none
NZ_AMPM01000386	Bifidobacterium bifidum IPLA 20015		none
NZ_AMPM01000387	Bifidobacterium bifidum IPLA 20015		none
NZ_AMPM01000388	Bifidobacterium bifidum IPLA 20015		none
NZ_AMPM01000390	Bifidobacterium bifidum IPLA 20015		none
NZ_AMPM01000391	Bifidobacterium bifidum IPLA 20015		none
NZ_AMPM01000394	Bifidobacterium bifidum IPLA 20015		none
NZ_AMPM01000395	Bifidobacterium bifidum IPLA 20015		none
NZ_AMPM01000396	Bifidobacterium bifidum IPLA 20015		none
NZ_AMPM01000398	Bifidobacterium bifidum IPLA 20015		none
NZ_AMPM01000400	Bifidobacterium bifidum IPLA 20015		none
NZ_AMPM01000401	Bifidobacterium bifidum IPLA 20015		none
NZ_AMPM01000402	Bifidobacterium bifidum IPLA 20015		none
NZ_AMPM01000404	Bifidobacterium bifidum IPLA 20015		none
NZ_AMPM01000405	Bifidobacterium bifidum IPLA 20015		none
NZ_AMPM01000409	Bifidobacterium bifidum IPLA 20015		none
NZ_AMPM01000410	Bifidobacterium bifidum IPLA 20015		none
NZ_AMPM01000411	Bifidobacterium bifidum IPLA 20015		none
NZ_AMPM01000413	Bifidobacterium bifidum IPLA 20015		none
NZ_AMPM01000414	Bifidobacterium bifidum IPLA 20015		none
NZ_AMPM01000415	Bifidobacterium bifidum IPLA 20015		none
NZ_AMPM01000416	Bifidobacterium bifidum IPLA 20015		none
NZ_AMPM01000417	Bifidobacterium bifidum IPLA 20015		none
NZ_AMPM01000419	Bifidobacterium bifidum IPLA 20015		none
NZ_AMPM01000422	Bifidobacterium bifidum IPLA 20015		none
NZ_AMPM01000424	Bifidobacterium bifidum IPLA 20015		none
NZ_AMPM01000425	Bifidobacterium bifidum IPLA 20015		none
NZ_AMPM01000426	Bifidobacterium bifidum IPLA 20015		none
NZ_AMPM01000429	Bifidobacterium bifidum IPLA 20015		none
NZ_AMPM01000431	Bifidobacterium bifidum IPLA 20015		none
NZ_AMPM01000433	Bifidobacterium bifidum IPLA 20015		none
NZ_AMPM01000434	Bifidobacterium bifidum IPLA 20015		none
NZ_AMPM01000436	Bifidobacterium bifidum IPLA 20015		none
NZ_AMPM01000437	Bifidobacterium bifidum IPLA 20015		none
NZ_AMPM01000439	Bifidobacterium bifidum IPLA 20015		none
NZ_AMPM01000440	Bifidobacterium bifidum IPLA 20015		none
NZ_AMPM01000441	Bifidobacterium bifidum IPLA 20015		none
NZ_AMPM01000442	Bifidobacterium bifidum IPLA 20015		none
NZ_AMPM01000448	Bifidobacterium bifidum IPLA 20015		none
NZ_AMPM01000449	Bifidobacterium bifidum IPLA 20015		none
NZ_AMPM01000450	Bifidobacterium bifidum IPLA 20015		none
NZ_AMPM01000451	Bifidobacterium bifidum IPLA 20015		none
NZ_AMPM01000453	Bifidobacterium bifidum IPLA 20015		none
NZ_AMPM01000454	Bifidobacterium bifidum IPLA 20015		none
NZ_AMPM01000456	Bifidobacterium bifidum IPLA 20015		none
NZ_AMPM01000457	Bifidobacterium bifidum IPLA 20015		none
NZ_AMPM01000459	Bifidobacterium bifidum IPLA 20015		none
NZ_AMPM01000460	Bifidobacterium bifidum IPLA 20015		none
NZ_AMPM01000462	Bifidobacterium bifidum IPLA 20015		none
NZ_AMPM01000465	Bifidobacterium bifidum IPLA 20015		none
NZ_AMPM01000466	Bifidobacterium bifidum IPLA 20015		none
NZ_AMPM01000469	Bifidobacterium bifidum IPLA 20015		none
NZ_AMPM01000471	Bifidobacterium bifidum IPLA 20015		none
NZ_AMPM01000477	Bifidobacterium bifidum IPLA 20015		none
NZ_AMPM01000479	Bifidobacterium bifidum IPLA 20015		none
NZ_AMPM01000481	Bifidobacterium bifidum IPLA 20015		none
NZ_AMPM01000485	Bifidobacterium bifidum IPLA 20015		none
NZ_AMPM01000492	Bifidobacterium bifidum IPLA 20015		none
NZ_AMPM01000496	Bifidobacterium bifidum IPLA 20015		none
NZ_AMPM01000499	Bifidobacterium bifidum IPLA 20015		none
NZ_AMPM01000504	Bifidobacterium bifidum IPLA 20015		none
NZ_AMPM01000506	Bifidobacterium bifidum IPLA 20015		none
NZ_AMPM01000516	Bifidobacterium bifidum IPLA 20015		none
NZ_AMPM01000527	Bifidobacterium bifidum IPLA 20015		none
NZ_AMPM01000541	Bifidobacterium bifidum IPLA 20015		none
NZ_AMPL01000001	Bifidobacterium bifidum LMG 13195		none
NZ_AMPL01000002	Bifidobacterium bifidum LMG 13195		none
NZ_AMPL01000003	Bifidobacterium bifidum LMG 13195		none
NZ_AMPL01000004	Bifidobacterium bifidum LMG 13195		none
NZ_AMPL01000005	Bifidobacterium bifidum LMG 13195		none
NZ_AMPL01000006	Bifidobacterium bifidum LMG 13195		none
NZ_AMPL01000007	Bifidobacterium bifidum LMG 13195		none
NZ_AMPL01000008	Bifidobacterium bifidum LMG 13195		none
NZ_AMPL01000009	Bifidobacterium bifidum LMG 13195		none
NZ_AMPL01000010	Bifidobacterium bifidum LMG 13195		none
NZ_AMPL01000011	Bifidobacterium bifidum LMG 13195		none
NZ_AMPL01000012	Bifidobacterium bifidum LMG 13195		none
NZ_AMPL01000013	Bifidobacterium bifidum LMG 13195		none
NZ_AMPL01000014	Bifidobacterium bifidum LMG 13195		none
NZ_AMPL01000015	Bifidobacterium bifidum LMG 13195		none
NZ_AMPL01000016	Bifidobacterium bifidum LMG 13195		none
NZ_AMPL01000017	Bifidobacterium bifidum LMG 13195		none
NZ_AMPL01000018	Bifidobacterium bifidum LMG 13195		none
NZ_AMPL01000019	Bifidobacterium bifidum LMG 13195		none
NZ_AMPL01000020	Bifidobacterium bifidum LMG 13195		none
NZ_AMPL01000021	Bifidobacterium bifidum LMG 13195		none
NZ_AMPL01000022	Bifidobacterium bifidum LMG 13195		none
NZ_AMPL01000023	Bifidobacterium bifidum LMG 13195		none
NZ_AMPL01000024	Bifidobacterium bifidum LMG 13195		none
NZ_AMPL01000025	Bifidobacterium bifidum LMG 13195		none
NZ_AMPL01000026	Bifidobacterium bifidum LMG 13195		none
NZ_AMPL01000027	Bifidobacterium bifidum LMG 13195		none
NZ_AMPL01000028	Bifidobacterium bifidum LMG 13195		none
NZ_AMPL01000029	Bifidobacterium bifidum LMG 13195		none
NZ_AMPL01000030	Bifidobacterium bifidum LMG 13195		none
NZ_AMPL01000031	Bifidobacterium bifidum LMG 13195		none
NZ_AMPL01000033	Bifidobacterium bifidum LMG 13195		none
NZ_AMPL01000034	Bifidobacterium bifidum LMG 13195		none
NZ_AMPL01000035	Bifidobacterium bifidum LMG 13195		none
NZ_AMPL01000036	Bifidobacterium bifidum LMG 13195		none
NZ_AMPL01000037	Bifidobacterium bifidum LMG 13195		none
NZ_AMPL01000038	Bifidobacterium bifidum LMG 13195		none
NZ_AMPL01000039	Bifidobacterium bifidum LMG 13195		none
NZ_AMPL01000040	Bifidobacterium bifidum LMG 13195		none
NZ_AMPL01000041	Bifidobacterium bifidum LMG 13195		none
NZ_AMPL01000043	Bifidobacterium bifidum LMG 13195		none
NZ_AMPL01000044	Bifidobacterium bifidum LMG 13195		none
NZ_AMPL01000045	Bifidobacterium bifidum LMG 13195		none
NZ_AMPL01000046	Bifidobacterium bifidum LMG 13195		none
NZ_AMPL01000047	Bifidobacterium bifidum LMG 13195		none
NZ_AMPL01000048	Bifidobacterium bifidum LMG 13195		none
NZ_AMPL01000051	Bifidobacterium bifidum LMG 13195		none
NZ_AMPL01000052	Bifidobacterium bifidum LMG 13195		none
NZ_AMPL01000053	Bifidobacterium bifidum LMG 13195		none
NZ_AMPL01000054	Bifidobacterium bifidum LMG 13195		none
NZ_AMPL01000055	Bifidobacterium bifidum LMG 13195		none
NZ_AMPL01000056	Bifidobacterium bifidum LMG 13195		none
NZ_AMPL01000057	Bifidobacterium bifidum LMG 13195		none
NZ_AMPL01000058	Bifidobacterium bifidum LMG 13195		none
NZ_AMPL01000059	Bifidobacterium bifidum LMG 13195		none
NZ_AMPL01000060	Bifidobacterium bifidum LMG 13195		none
NZ_AMPL01000061	Bifidobacterium bifidum LMG 13195		none
NZ_AMPL01000062	Bifidobacterium bifidum LMG 13195		none
NZ_AMPL01000063	Bifidobacterium bifidum LMG 13195		none
NZ_AMPL01000064	Bifidobacterium bifidum LMG 13195		none
NZ_AMPL01000065	Bifidobacterium bifidum LMG 13195		none
NZ_AMPL01000066	Bifidobacterium bifidum LMG 13195		none
NZ_AMPL01000067	Bifidobacterium bifidum LMG 13195		none
NZ_AMPL01000068	Bifidobacterium bifidum LMG 13195		none
NZ_AMPL01000069	Bifidobacterium bifidum LMG 13195		none
NZ_AMPL01000070	Bifidobacterium bifidum LMG 13195		none
NZ_AMPL01000071	Bifidobacterium bifidum LMG 13195		none
NZ_AMPL01000072	Bifidobacterium bifidum LMG 13195		none
NZ_AMPL01000073	Bifidobacterium bifidum LMG 13195		none
NZ_AMPL01000074	Bifidobacterium bifidum LMG 13195		none
NZ_AMPL01000075	Bifidobacterium bifidum LMG 13195		none
NZ_AMPL01000076	Bifidobacterium bifidum LMG 13195		none
NZ_AMPL01000077	Bifidobacterium bifidum LMG 13195		none
NZ_AMPL01000078	Bifidobacterium bifidum LMG 13195		none
NZ_AMPL01000079	Bifidobacterium bifidum LMG 13195		none
NZ_AMPL01000080	Bifidobacterium bifidum LMG 13195		none
NZ_AMPL01000081	Bifidobacterium bifidum LMG 13195		none
NZ_AMPL01000082	Bifidobacterium bifidum LMG 13195		none
NZ_AMPL01000083	Bifidobacterium bifidum LMG 13195		none
NZ_AMPL01000084	Bifidobacterium bifidum LMG 13195		none
NZ_AMPL01000086	Bifidobacterium bifidum LMG 13195		none
NZ_AMPL01000087	Bifidobacterium bifidum LMG 13195		none
NZ_AMPL01000088	Bifidobacterium bifidum LMG 13195		none
NZ_AMPL01000089	Bifidobacterium bifidum LMG 13195		none
NZ_AMPL01000090	Bifidobacterium bifidum LMG 13195		none
NZ_AMPL01000092	Bifidobacterium bifidum LMG 13195		none
NZ_AMPL01000093	Bifidobacterium bifidum LMG 13195		none
NZ_AMPL01000094	Bifidobacterium bifidum LMG 13195		none
NZ_AMPL01000096	Bifidobacterium bifidum LMG 13195		none
NZ_AMPL01000097	Bifidobacterium bifidum LMG 13195		none
NZ_AMPL01000100	Bifidobacterium bifidum LMG 13195		none
NZ_AMPL01000101	Bifidobacterium bifidum LMG 13195		none
NZ_AMPL01000102	Bifidobacterium bifidum LMG 13195		none
NZ_AMPL01000103	Bifidobacterium bifidum LMG 13195		none
NZ_AMPL01000104	Bifidobacterium bifidum LMG 13195		none
NZ_AMPL01000106	Bifidobacterium bifidum LMG 13195		none
NZ_AMPL01000107	Bifidobacterium bifidum LMG 13195		none
NZ_AMPL01000108	Bifidobacterium bifidum LMG 13195		none
NZ_AMPL01000109	Bifidobacterium bifidum LMG 13195		none
NZ_AMPL01000112	Bifidobacterium bifidum LMG 13195		none
NZ_AMPL01000113	Bifidobacterium bifidum LMG 13195		none
NZ_AMPL01000114	Bifidobacterium bifidum LMG 13195		none
NZ_AMPL01000115	Bifidobacterium bifidum LMG 13195		none
NZ_AMPL01000116	Bifidobacterium bifidum LMG 13195		none
NZ_AMPL01000117	Bifidobacterium bifidum LMG 13195		none
NZ_AMPL01000118	Bifidobacterium bifidum LMG 13195		none
NZ_AMPL01000119	Bifidobacterium bifidum LMG 13195		none
NZ_AMPL01000121	Bifidobacterium bifidum LMG 13195		none
NZ_AMPL01000123	Bifidobacterium bifidum LMG 13195		none
NZ_AMPL01000124	Bifidobacterium bifidum LMG 13195		none
NZ_AMPL01000125	Bifidobacterium bifidum LMG 13195		none
NZ_AMPL01000126	Bifidobacterium bifidum LMG 13195		none
NZ_AMPL01000128	Bifidobacterium bifidum LMG 13195		none
NZ_AMPL01000129	Bifidobacterium bifidum LMG 13195		none
NZ_AMPL01000131	Bifidobacterium bifidum LMG 13195		none
NZ_AMPL01000133	Bifidobacterium bifidum LMG 13195		none
NZ_AMPL01000135	Bifidobacterium bifidum LMG 13195		none
NZ_AMPL01000138	Bifidobacterium bifidum LMG 13195		none
NZ_AMPL01000140	Bifidobacterium bifidum LMG 13195		none
DS990229	Bifidobacterium bifidum NCIMB 41171		none
NZ_DS990229	Bifidobacterium bifidum NCIMB 41171		none
JHWO01000001	Bifidobacterium boum DSM 20432		none
JHWO01000002	Bifidobacterium boum DSM 20432		none
JHWO01000003	Bifidobacterium boum DSM 20432		none
JHWO01000004	Bifidobacterium boum DSM 20432		none
JHWO01000005	Bifidobacterium boum DSM 20432		none
JHWO01000006	Bifidobacterium boum DSM 20432		none
JHWO01000007	Bifidobacterium boum DSM 20432		none
JHWO01000008	Bifidobacterium boum DSM 20432		none
JHWO01000009	Bifidobacterium boum DSM 20432		none
JHWO01000010	Bifidobacterium boum DSM 20432		none
JHWO01000011	Bifidobacterium boum DSM 20432		none
JHWO01000012	Bifidobacterium boum DSM 20432		none
JHWO01000013	Bifidobacterium boum DSM 20432		none
JHWO01000014	Bifidobacterium boum DSM 20432		none
JHWO01000015	Bifidobacterium boum DSM 20432		none
JHWO01000016	Bifidobacterium boum DSM 20432		none
JHWO01000017	Bifidobacterium boum DSM 20432		none
JHWO01000018	Bifidobacterium boum DSM 20432		none
JHWO01000019	Bifidobacterium boum DSM 20432		none
JHWO01000020	Bifidobacterium boum DSM 20432		none
JHWO01000021	Bifidobacterium boum DSM 20432		none
JHWO01000022	Bifidobacterium boum DSM 20432		none
JHWO01000023	Bifidobacterium boum DSM 20432		none
JHWO01000024	Bifidobacterium boum DSM 20432		none
JHWO01000025	Bifidobacterium boum DSM 20432		none
AFVV01000001	Bifidobacterium breve CECT 7263		Jimenez,E., Villar-Tajadura,M.A., Marin,M., Fontecha,J., Requena,T., Arroyo,R., Fernandez,L. and Rodriguez,J.M	Complete Genome Sequence of Bifidobacterium breve CECT 7263, a Strain Isolated from Human Milk	J. Bacteriol. 194 (14), 3762-3763 (2012)
AFVV01000002	Bifidobacterium breve CECT 7263		Jimenez,E., Villar-Tajadura,M.A., Marin,M., Fontecha,J., Requena,T., Arroyo,R., Fernandez,L. and Rodriguez,J.M	Complete Genome Sequence of Bifidobacterium breve CECT 7263, a Strain Isolated from Human Milk	J. Bacteriol. 194 (14), 3762-3763 (2012)
AFVV01000003	Bifidobacterium breve CECT 7263		Jimenez,E., Villar-Tajadura,M.A., Marin,M., Fontecha,J., Requena,T., Arroyo,R., Fernandez,L. and Rodriguez,J.M	Complete Genome Sequence of Bifidobacterium breve CECT 7263, a Strain Isolated from Human Milk	J. Bacteriol. 194 (14), 3762-3763 (2012)
AFVV01000004	Bifidobacterium breve CECT 7263		Jimenez,E., Villar-Tajadura,M.A., Marin,M., Fontecha,J., Requena,T., Arroyo,R., Fernandez,L. and Rodriguez,J.M	Complete Genome Sequence of Bifidobacterium breve CECT 7263, a Strain Isolated from Human Milk	J. Bacteriol. 194 (14), 3762-3763 (2012)
AFVV01000005	Bifidobacterium breve CECT 7263		Jimenez,E., Villar-Tajadura,M.A., Marin,M., Fontecha,J., Requena,T., Arroyo,R., Fernandez,L. and Rodriguez,J.M	Complete Genome Sequence of Bifidobacterium breve CECT 7263, a Strain Isolated from Human Milk	J. Bacteriol. 194 (14), 3762-3763 (2012)
AFVV01000006	Bifidobacterium breve CECT 7263		Jimenez,E., Villar-Tajadura,M.A., Marin,M., Fontecha,J., Requena,T., Arroyo,R., Fernandez,L. and Rodriguez,J.M	Complete Genome Sequence of Bifidobacterium breve CECT 7263, a Strain Isolated from Human Milk	J. Bacteriol. 194 (14), 3762-3763 (2012)
AFVV01000007	Bifidobacterium breve CECT 7263		Jimenez,E., Villar-Tajadura,M.A., Marin,M., Fontecha,J., Requena,T., Arroyo,R., Fernandez,L. and Rodriguez,J.M	Complete Genome Sequence of Bifidobacterium breve CECT 7263, a Strain Isolated from Human Milk	J. Bacteriol. 194 (14), 3762-3763 (2012)
AFVV01000008	Bifidobacterium breve CECT 7263		Jimenez,E., Villar-Tajadura,M.A., Marin,M., Fontecha,J., Requena,T., Arroyo,R., Fernandez,L. and Rodriguez,J.M	Complete Genome Sequence of Bifidobacterium breve CECT 7263, a Strain Isolated from Human Milk	J. Bacteriol. 194 (14), 3762-3763 (2012)
AFVV01000009	Bifidobacterium breve CECT 7263		Jimenez,E., Villar-Tajadura,M.A., Marin,M., Fontecha,J., Requena,T., Arroyo,R., Fernandez,L. and Rodriguez,J.M	Complete Genome Sequence of Bifidobacterium breve CECT 7263, a Strain Isolated from Human Milk	J. Bacteriol. 194 (14), 3762-3763 (2012)
AFVV01000010	Bifidobacterium breve CECT 7263		Jimenez,E., Villar-Tajadura,M.A., Marin,M., Fontecha,J., Requena,T., Arroyo,R., Fernandez,L. and Rodriguez,J.M	Complete Genome Sequence of Bifidobacterium breve CECT 7263, a Strain Isolated from Human Milk	J. Bacteriol. 194 (14), 3762-3763 (2012)
AFVV01000011	Bifidobacterium breve CECT 7263		Jimenez,E., Villar-Tajadura,M.A., Marin,M., Fontecha,J., Requena,T., Arroyo,R., Fernandez,L. and Rodriguez,J.M	Complete Genome Sequence of Bifidobacterium breve CECT 7263, a Strain Isolated from Human Milk	J. Bacteriol. 194 (14), 3762-3763 (2012)
AFVV01000012	Bifidobacterium breve CECT 7263		Jimenez,E., Villar-Tajadura,M.A., Marin,M., Fontecha,J., Requena,T., Arroyo,R., Fernandez,L. and Rodriguez,J.M	Complete Genome Sequence of Bifidobacterium breve CECT 7263, a Strain Isolated from Human Milk	J. Bacteriol. 194 (14), 3762-3763 (2012)
AFVV01000013	Bifidobacterium breve CECT 7263		Jimenez,E., Villar-Tajadura,M.A., Marin,M., Fontecha,J., Requena,T., Arroyo,R., Fernandez,L. and Rodriguez,J.M	Complete Genome Sequence of Bifidobacterium breve CECT 7263, a Strain Isolated from Human Milk	J. Bacteriol. 194 (14), 3762-3763 (2012)
AFVV01000014	Bifidobacterium breve CECT 7263		Jimenez,E., Villar-Tajadura,M.A., Marin,M., Fontecha,J., Requena,T., Arroyo,R., Fernandez,L. and Rodriguez,J.M	Complete Genome Sequence of Bifidobacterium breve CECT 7263, a Strain Isolated from Human Milk	J. Bacteriol. 194 (14), 3762-3763 (2012)
AFVV01000015	Bifidobacterium breve CECT 7263		Jimenez,E., Villar-Tajadura,M.A., Marin,M., Fontecha,J., Requena,T., Arroyo,R., Fernandez,L. and Rodriguez,J.M	Complete Genome Sequence of Bifidobacterium breve CECT 7263, a Strain Isolated from Human Milk	J. Bacteriol. 194 (14), 3762-3763 (2012)
AFVV01000016	Bifidobacterium breve CECT 7263		Jimenez,E., Villar-Tajadura,M.A., Marin,M., Fontecha,J., Requena,T., Arroyo,R., Fernandez,L. and Rodriguez,J.M	Complete Genome Sequence of Bifidobacterium breve CECT 7263, a Strain Isolated from Human Milk	J. Bacteriol. 194 (14), 3762-3763 (2012)
AFVV01000017	Bifidobacterium breve CECT 7263		Jimenez,E., Villar-Tajadura,M.A., Marin,M., Fontecha,J., Requena,T., Arroyo,R., Fernandez,L. and Rodriguez,J.M	Complete Genome Sequence of Bifidobacterium breve CECT 7263, a Strain Isolated from Human Milk	J. Bacteriol. 194 (14), 3762-3763 (2012)
AFVV01000018	Bifidobacterium breve CECT 7263		Jimenez,E., Villar-Tajadura,M.A., Marin,M., Fontecha,J., Requena,T., Arroyo,R., Fernandez,L. and Rodriguez,J.M	Complete Genome Sequence of Bifidobacterium breve CECT 7263, a Strain Isolated from Human Milk	J. Bacteriol. 194 (14), 3762-3763 (2012)
AFVV01000019	Bifidobacterium breve CECT 7263		Jimenez,E., Villar-Tajadura,M.A., Marin,M., Fontecha,J., Requena,T., Arroyo,R., Fernandez,L. and Rodriguez,J.M	Complete Genome Sequence of Bifidobacterium breve CECT 7263, a Strain Isolated from Human Milk	J. Bacteriol. 194 (14), 3762-3763 (2012)
AFVV01000020	Bifidobacterium breve CECT 7263		Jimenez,E., Villar-Tajadura,M.A., Marin,M., Fontecha,J., Requena,T., Arroyo,R., Fernandez,L. and Rodriguez,J.M	Complete Genome Sequence of Bifidobacterium breve CECT 7263, a Strain Isolated from Human Milk	J. Bacteriol. 194 (14), 3762-3763 (2012)
AFVV01000021	Bifidobacterium breve CECT 7263		Jimenez,E., Villar-Tajadura,M.A., Marin,M., Fontecha,J., Requena,T., Arroyo,R., Fernandez,L. and Rodriguez,J.M	Complete Genome Sequence of Bifidobacterium breve CECT 7263, a Strain Isolated from Human Milk	J. Bacteriol. 194 (14), 3762-3763 (2012)
AFVV01000022	Bifidobacterium breve CECT 7263		Jimenez,E., Villar-Tajadura,M.A., Marin,M., Fontecha,J., Requena,T., Arroyo,R., Fernandez,L. and Rodriguez,J.M	Complete Genome Sequence of Bifidobacterium breve CECT 7263, a Strain Isolated from Human Milk	J. Bacteriol. 194 (14), 3762-3763 (2012)
AFVV01000023	Bifidobacterium breve CECT 7263		Jimenez,E., Villar-Tajadura,M.A., Marin,M., Fontecha,J., Requena,T., Arroyo,R., Fernandez,L. and Rodriguez,J.M	Complete Genome Sequence of Bifidobacterium breve CECT 7263, a Strain Isolated from Human Milk	J. Bacteriol. 194 (14), 3762-3763 (2012)
AFVV01000024	Bifidobacterium breve CECT 7263		Jimenez,E., Villar-Tajadura,M.A., Marin,M., Fontecha,J., Requena,T., Arroyo,R., Fernandez,L. and Rodriguez,J.M	Complete Genome Sequence of Bifidobacterium breve CECT 7263, a Strain Isolated from Human Milk	J. Bacteriol. 194 (14), 3762-3763 (2012)
AFVV01000025	Bifidobacterium breve CECT 7263		Jimenez,E., Villar-Tajadura,M.A., Marin,M., Fontecha,J., Requena,T., Arroyo,R., Fernandez,L. and Rodriguez,J.M	Complete Genome Sequence of Bifidobacterium breve CECT 7263, a Strain Isolated from Human Milk	J. Bacteriol. 194 (14), 3762-3763 (2012)
AFVV01000026	Bifidobacterium breve CECT 7263		Jimenez,E., Villar-Tajadura,M.A., Marin,M., Fontecha,J., Requena,T., Arroyo,R., Fernandez,L. and Rodriguez,J.M	Complete Genome Sequence of Bifidobacterium breve CECT 7263, a Strain Isolated from Human Milk	J. Bacteriol. 194 (14), 3762-3763 (2012)
AFVV01000027	Bifidobacterium breve CECT 7263		Jimenez,E., Villar-Tajadura,M.A., Marin,M., Fontecha,J., Requena,T., Arroyo,R., Fernandez,L. and Rodriguez,J.M	Complete Genome Sequence of Bifidobacterium breve CECT 7263, a Strain Isolated from Human Milk	J. Bacteriol. 194 (14), 3762-3763 (2012)
AFVV01000028	Bifidobacterium breve CECT 7263		Jimenez,E., Villar-Tajadura,M.A., Marin,M., Fontecha,J., Requena,T., Arroyo,R., Fernandez,L. and Rodriguez,J.M	Complete Genome Sequence of Bifidobacterium breve CECT 7263, a Strain Isolated from Human Milk	J. Bacteriol. 194 (14), 3762-3763 (2012)
AFVV01000029	Bifidobacterium breve CECT 7263		Jimenez,E., Villar-Tajadura,M.A., Marin,M., Fontecha,J., Requena,T., Arroyo,R., Fernandez,L. and Rodriguez,J.M	Complete Genome Sequence of Bifidobacterium breve CECT 7263, a Strain Isolated from Human Milk	J. Bacteriol. 194 (14), 3762-3763 (2012)
AFVV01000030	Bifidobacterium breve CECT 7263		Jimenez,E., Villar-Tajadura,M.A., Marin,M., Fontecha,J., Requena,T., Arroyo,R., Fernandez,L. and Rodriguez,J.M	Complete Genome Sequence of Bifidobacterium breve CECT 7263, a Strain Isolated from Human Milk	J. Bacteriol. 194 (14), 3762-3763 (2012)
AFVV01000031	Bifidobacterium breve CECT 7263		Jimenez,E., Villar-Tajadura,M.A., Marin,M., Fontecha,J., Requena,T., Arroyo,R., Fernandez,L. and Rodriguez,J.M	Complete Genome Sequence of Bifidobacterium breve CECT 7263, a Strain Isolated from Human Milk	J. Bacteriol. 194 (14), 3762-3763 (2012)
AFVV01000032	Bifidobacterium breve CECT 7263		Jimenez,E., Villar-Tajadura,M.A., Marin,M., Fontecha,J., Requena,T., Arroyo,R., Fernandez,L. and Rodriguez,J.M	Complete Genome Sequence of Bifidobacterium breve CECT 7263, a Strain Isolated from Human Milk	J. Bacteriol. 194 (14), 3762-3763 (2012)
AFVV01000033	Bifidobacterium breve CECT 7263		Jimenez,E., Villar-Tajadura,M.A., Marin,M., Fontecha,J., Requena,T., Arroyo,R., Fernandez,L. and Rodriguez,J.M	Complete Genome Sequence of Bifidobacterium breve CECT 7263, a Strain Isolated from Human Milk	J. Bacteriol. 194 (14), 3762-3763 (2012)
AFVV01000034	Bifidobacterium breve CECT 7263		Jimenez,E., Villar-Tajadura,M.A., Marin,M., Fontecha,J., Requena,T., Arroyo,R., Fernandez,L. and Rodriguez,J.M	Complete Genome Sequence of Bifidobacterium breve CECT 7263, a Strain Isolated from Human Milk	J. Bacteriol. 194 (14), 3762-3763 (2012)
NZ_AFXX01000002	Bifidobacterium breve DPC 6330		Guinane,C.M., Barrett,E., Fitzgerald,G.F., van Sinderen,D., Ross,R.P. and Stanton,C.	Genome sequence of Bifidobacterium breve DPC 6330, a strain isolated from the human intestine	J. Bacteriol. 193 (23), 6799-6800 (2011)
NZ_AFXX01000003	Bifidobacterium breve DPC 6330		Guinane,C.M., Barrett,E., Fitzgerald,G.F., van Sinderen,D., Ross,R.P. and Stanton,C.	Genome sequence of Bifidobacterium breve DPC 6330, a strain isolated from the human intestine	J. Bacteriol. 193 (23), 6799-6800 (2011)
NZ_AFXX01000004	Bifidobacterium breve DPC 6330		Guinane,C.M., Barrett,E., Fitzgerald,G.F., van Sinderen,D., Ross,R.P. and Stanton,C.	Genome sequence of Bifidobacterium breve DPC 6330, a strain isolated from the human intestine	J. Bacteriol. 193 (23), 6799-6800 (2011)
NZ_AFXX01000005	Bifidobacterium breve DPC 6330		Guinane,C.M., Barrett,E., Fitzgerald,G.F., van Sinderen,D., Ross,R.P. and Stanton,C.	Genome sequence of Bifidobacterium breve DPC 6330, a strain isolated from the human intestine	J. Bacteriol. 193 (23), 6799-6800 (2011)
NZ_AFXX01000006	Bifidobacterium breve DPC 6330		Guinane,C.M., Barrett,E., Fitzgerald,G.F., van Sinderen,D., Ross,R.P. and Stanton,C.	Genome sequence of Bifidobacterium breve DPC 6330, a strain isolated from the human intestine	J. Bacteriol. 193 (23), 6799-6800 (2011)
NZ_AFXX01000007	Bifidobacterium breve DPC 6330		Guinane,C.M., Barrett,E., Fitzgerald,G.F., van Sinderen,D., Ross,R.P. and Stanton,C.	Genome sequence of Bifidobacterium breve DPC 6330, a strain isolated from the human intestine	J. Bacteriol. 193 (23), 6799-6800 (2011)
NZ_AFXX01000009	Bifidobacterium breve DPC 6330		Guinane,C.M., Barrett,E., Fitzgerald,G.F., van Sinderen,D., Ross,R.P. and Stanton,C.	Genome sequence of Bifidobacterium breve DPC 6330, a strain isolated from the human intestine	J. Bacteriol. 193 (23), 6799-6800 (2011)
NZ_AFXX01000010	Bifidobacterium breve DPC 6330		Guinane,C.M., Barrett,E., Fitzgerald,G.F., van Sinderen,D., Ross,R.P. and Stanton,C.	Genome sequence of Bifidobacterium breve DPC 6330, a strain isolated from the human intestine	J. Bacteriol. 193 (23), 6799-6800 (2011)
NZ_AFXX01000011	Bifidobacterium breve DPC 6330		Guinane,C.M., Barrett,E., Fitzgerald,G.F., van Sinderen,D., Ross,R.P. and Stanton,C.	Genome sequence of Bifidobacterium breve DPC 6330, a strain isolated from the human intestine	J. Bacteriol. 193 (23), 6799-6800 (2011)
NZ_AFXX01000012	Bifidobacterium breve DPC 6330		Guinane,C.M., Barrett,E., Fitzgerald,G.F., van Sinderen,D., Ross,R.P. and Stanton,C.	Genome sequence of Bifidobacterium breve DPC 6330, a strain isolated from the human intestine	J. Bacteriol. 193 (23), 6799-6800 (2011)
NZ_AFXX01000013	Bifidobacterium breve DPC 6330		Guinane,C.M., Barrett,E., Fitzgerald,G.F., van Sinderen,D., Ross,R.P. and Stanton,C.	Genome sequence of Bifidobacterium breve DPC 6330, a strain isolated from the human intestine	J. Bacteriol. 193 (23), 6799-6800 (2011)
NZ_AFXX01000014	Bifidobacterium breve DPC 6330		Guinane,C.M., Barrett,E., Fitzgerald,G.F., van Sinderen,D., Ross,R.P. and Stanton,C.	Genome sequence of Bifidobacterium breve DPC 6330, a strain isolated from the human intestine	J. Bacteriol. 193 (23), 6799-6800 (2011)
NZ_AFXX01000015	Bifidobacterium breve DPC 6330		Guinane,C.M., Barrett,E., Fitzgerald,G.F., van Sinderen,D., Ross,R.P. and Stanton,C.	Genome sequence of Bifidobacterium breve DPC 6330, a strain isolated from the human intestine	J. Bacteriol. 193 (23), 6799-6800 (2011)
NZ_AFXX01000016	Bifidobacterium breve DPC 6330		Guinane,C.M., Barrett,E., Fitzgerald,G.F., van Sinderen,D., Ross,R.P. and Stanton,C.	Genome sequence of Bifidobacterium breve DPC 6330, a strain isolated from the human intestine	J. Bacteriol. 193 (23), 6799-6800 (2011)
NZ_AFXX01000017	Bifidobacterium breve DPC 6330		Guinane,C.M., Barrett,E., Fitzgerald,G.F., van Sinderen,D., Ross,R.P. and Stanton,C.	Genome sequence of Bifidobacterium breve DPC 6330, a strain isolated from the human intestine	J. Bacteriol. 193 (23), 6799-6800 (2011)
NZ_AFXX01000018	Bifidobacterium breve DPC 6330		Guinane,C.M., Barrett,E., Fitzgerald,G.F., van Sinderen,D., Ross,R.P. and Stanton,C.	Genome sequence of Bifidobacterium breve DPC 6330, a strain isolated from the human intestine	J. Bacteriol. 193 (23), 6799-6800 (2011)
NZ_AFXX01000019	Bifidobacterium breve DPC 6330		Guinane,C.M., Barrett,E., Fitzgerald,G.F., van Sinderen,D., Ross,R.P. and Stanton,C.	Genome sequence of Bifidobacterium breve DPC 6330, a strain isolated from the human intestine	J. Bacteriol. 193 (23), 6799-6800 (2011)
NZ_AFXX01000020	Bifidobacterium breve DPC 6330		Guinane,C.M., Barrett,E., Fitzgerald,G.F., van Sinderen,D., Ross,R.P. and Stanton,C.	Genome sequence of Bifidobacterium breve DPC 6330, a strain isolated from the human intestine	J. Bacteriol. 193 (23), 6799-6800 (2011)
NZ_AFXX01000021	Bifidobacterium breve DPC 6330		Guinane,C.M., Barrett,E., Fitzgerald,G.F., van Sinderen,D., Ross,R.P. and Stanton,C.	Genome sequence of Bifidobacterium breve DPC 6330, a strain isolated from the human intestine	J. Bacteriol. 193 (23), 6799-6800 (2011)
NZ_AFXX01000022	Bifidobacterium breve DPC 6330		Guinane,C.M., Barrett,E., Fitzgerald,G.F., van Sinderen,D., Ross,R.P. and Stanton,C.	Genome sequence of Bifidobacterium breve DPC 6330, a strain isolated from the human intestine	J. Bacteriol. 193 (23), 6799-6800 (2011)
NZ_AFXX01000023	Bifidobacterium breve DPC 6330		Guinane,C.M., Barrett,E., Fitzgerald,G.F., van Sinderen,D., Ross,R.P. and Stanton,C.	Genome sequence of Bifidobacterium breve DPC 6330, a strain isolated from the human intestine	J. Bacteriol. 193 (23), 6799-6800 (2011)
NZ_AFXX01000024	Bifidobacterium breve DPC 6330		Guinane,C.M., Barrett,E., Fitzgerald,G.F., van Sinderen,D., Ross,R.P. and Stanton,C.	Genome sequence of Bifidobacterium breve DPC 6330, a strain isolated from the human intestine	J. Bacteriol. 193 (23), 6799-6800 (2011)
NZ_AFXX01000025	Bifidobacterium breve DPC 6330		Guinane,C.M., Barrett,E., Fitzgerald,G.F., van Sinderen,D., Ross,R.P. and Stanton,C.	Genome sequence of Bifidobacterium breve DPC 6330, a strain isolated from the human intestine	J. Bacteriol. 193 (23), 6799-6800 (2011)
NZ_AFXX01000026	Bifidobacterium breve DPC 6330		Guinane,C.M., Barrett,E., Fitzgerald,G.F., van Sinderen,D., Ross,R.P. and Stanton,C.	Genome sequence of Bifidobacterium breve DPC 6330, a strain isolated from the human intestine	J. Bacteriol. 193 (23), 6799-6800 (2011)
NZ_AFXX01000027	Bifidobacterium breve DPC 6330		Guinane,C.M., Barrett,E., Fitzgerald,G.F., van Sinderen,D., Ross,R.P. and Stanton,C.	Genome sequence of Bifidobacterium breve DPC 6330, a strain isolated from the human intestine	J. Bacteriol. 193 (23), 6799-6800 (2011)
NZ_AFXX01000028	Bifidobacterium breve DPC 6330		Guinane,C.M., Barrett,E., Fitzgerald,G.F., van Sinderen,D., Ross,R.P. and Stanton,C.	Genome sequence of Bifidobacterium breve DPC 6330, a strain isolated from the human intestine	J. Bacteriol. 193 (23), 6799-6800 (2011)
NZ_AFXX01000029	Bifidobacterium breve DPC 6330		Guinane,C.M., Barrett,E., Fitzgerald,G.F., van Sinderen,D., Ross,R.P. and Stanton,C.	Genome sequence of Bifidobacterium breve DPC 6330, a strain isolated from the human intestine	J. Bacteriol. 193 (23), 6799-6800 (2011)
NZ_AFXX01000030	Bifidobacterium breve DPC 6330		Guinane,C.M., Barrett,E., Fitzgerald,G.F., van Sinderen,D., Ross,R.P. and Stanton,C.	Genome sequence of Bifidobacterium breve DPC 6330, a strain isolated from the human intestine	J. Bacteriol. 193 (23), 6799-6800 (2011)
NZ_AFXX01000031	Bifidobacterium breve DPC 6330		Guinane,C.M., Barrett,E., Fitzgerald,G.F., van Sinderen,D., Ross,R.P. and Stanton,C.	Genome sequence of Bifidobacterium breve DPC 6330, a strain isolated from the human intestine	J. Bacteriol. 193 (23), 6799-6800 (2011)
NZ_AFXX01000032	Bifidobacterium breve DPC 6330		Guinane,C.M., Barrett,E., Fitzgerald,G.F., van Sinderen,D., Ross,R.P. and Stanton,C.	Genome sequence of Bifidobacterium breve DPC 6330, a strain isolated from the human intestine	J. Bacteriol. 193 (23), 6799-6800 (2011)
NZ_AFXX01000033	Bifidobacterium breve DPC 6330		Guinane,C.M., Barrett,E., Fitzgerald,G.F., van Sinderen,D., Ross,R.P. and Stanton,C.	Genome sequence of Bifidobacterium breve DPC 6330, a strain isolated from the human intestine	J. Bacteriol. 193 (23), 6799-6800 (2011)
NZ_AFXX01000034	Bifidobacterium breve DPC 6330		Guinane,C.M., Barrett,E., Fitzgerald,G.F., van Sinderen,D., Ross,R.P. and Stanton,C.	Genome sequence of Bifidobacterium breve DPC 6330, a strain isolated from the human intestine	J. Bacteriol. 193 (23), 6799-6800 (2011)
NZ_AFXX01000035	Bifidobacterium breve DPC 6330		Guinane,C.M., Barrett,E., Fitzgerald,G.F., van Sinderen,D., Ross,R.P. and Stanton,C.	Genome sequence of Bifidobacterium breve DPC 6330, a strain isolated from the human intestine	J. Bacteriol. 193 (23), 6799-6800 (2011)
NZ_AFXX01000036	Bifidobacterium breve DPC 6330		Guinane,C.M., Barrett,E., Fitzgerald,G.F., van Sinderen,D., Ross,R.P. and Stanton,C.	Genome sequence of Bifidobacterium breve DPC 6330, a strain isolated from the human intestine	J. Bacteriol. 193 (23), 6799-6800 (2011)
NZ_AFXX01000037	Bifidobacterium breve DPC 6330		Guinane,C.M., Barrett,E., Fitzgerald,G.F., van Sinderen,D., Ross,R.P. and Stanton,C.	Genome sequence of Bifidobacterium breve DPC 6330, a strain isolated from the human intestine	J. Bacteriol. 193 (23), 6799-6800 (2011)
NZ_AFXX01000038	Bifidobacterium breve DPC 6330		Guinane,C.M., Barrett,E., Fitzgerald,G.F., van Sinderen,D., Ross,R.P. and Stanton,C.	Genome sequence of Bifidobacterium breve DPC 6330, a strain isolated from the human intestine	J. Bacteriol. 193 (23), 6799-6800 (2011)
NZ_AFXX01000039	Bifidobacterium breve DPC 6330		Guinane,C.M., Barrett,E., Fitzgerald,G.F., van Sinderen,D., Ross,R.P. and Stanton,C.	Genome sequence of Bifidobacterium breve DPC 6330, a strain isolated from the human intestine	J. Bacteriol. 193 (23), 6799-6800 (2011)
NZ_AFXX01000040	Bifidobacterium breve DPC 6330		Guinane,C.M., Barrett,E., Fitzgerald,G.F., van Sinderen,D., Ross,R.P. and Stanton,C.	Genome sequence of Bifidobacterium breve DPC 6330, a strain isolated from the human intestine	J. Bacteriol. 193 (23), 6799-6800 (2011)
NZ_AFXX01000042	Bifidobacterium breve DPC 6330		Guinane,C.M., Barrett,E., Fitzgerald,G.F., van Sinderen,D., Ross,R.P. and Stanton,C.	Genome sequence of Bifidobacterium breve DPC 6330, a strain isolated from the human intestine	J. Bacteriol. 193 (23), 6799-6800 (2011)
NZ_AFXX01000043	Bifidobacterium breve DPC 6330		Guinane,C.M., Barrett,E., Fitzgerald,G.F., van Sinderen,D., Ross,R.P. and Stanton,C.	Genome sequence of Bifidobacterium breve DPC 6330, a strain isolated from the human intestine	J. Bacteriol. 193 (23), 6799-6800 (2011)
NZ_AFXX01000044	Bifidobacterium breve DPC 6330		Guinane,C.M., Barrett,E., Fitzgerald,G.F., van Sinderen,D., Ross,R.P. and Stanton,C.	Genome sequence of Bifidobacterium breve DPC 6330, a strain isolated from the human intestine	J. Bacteriol. 193 (23), 6799-6800 (2011)
NZ_AFXX01000045	Bifidobacterium breve DPC 6330		Guinane,C.M., Barrett,E., Fitzgerald,G.F., van Sinderen,D., Ross,R.P. and Stanton,C.	Genome sequence of Bifidobacterium breve DPC 6330, a strain isolated from the human intestine	J. Bacteriol. 193 (23), 6799-6800 (2011)
NZ_AFXX01000047	Bifidobacterium breve DPC 6330		Guinane,C.M., Barrett,E., Fitzgerald,G.F., van Sinderen,D., Ross,R.P. and Stanton,C.	Genome sequence of Bifidobacterium breve DPC 6330, a strain isolated from the human intestine	J. Bacteriol. 193 (23), 6799-6800 (2011)
ACCG02000002	Bifidobacterium breve DSM 20213 = JCM 1192		none
ACCG02000004	Bifidobacterium breve DSM 20213 = JCM 1192		none
ACCG02000005	Bifidobacterium breve DSM 20213 = JCM 1192		none
ACCG02000006	Bifidobacterium breve DSM 20213 = JCM 1192		none
ACCG02000007	Bifidobacterium breve DSM 20213 = JCM 1192		none
ACCG02000008	Bifidobacterium breve DSM 20213 = JCM 1192		none
ACCG02000009	Bifidobacterium breve DSM 20213 = JCM 1192		none
ACCG02000010	Bifidobacterium breve DSM 20213 = JCM 1192		none
ACCG02000012	Bifidobacterium breve DSM 20213 = JCM 1192		none
ACCG02000013	Bifidobacterium breve DSM 20213 = JCM 1192		none
ACCG02000014	Bifidobacterium breve DSM 20213 = JCM 1192		none
ACCG02000016	Bifidobacterium breve DSM 20213 = JCM 1192		none
ACCG02000017	Bifidobacterium breve DSM 20213 = JCM 1192		none
ACCG02000018	Bifidobacterium breve DSM 20213 = JCM 1192		none
NZ_KE150453	Bifidobacterium breve HPH0326		none
NZ_KE150454	Bifidobacterium breve HPH0326		none
NZ_KE150455	Bifidobacterium breve HPH0326		none
NZ_KE150456	Bifidobacterium breve HPH0326		none
NZ_KE993201	Bifidobacterium breve JCP7499		none
NZ_KE993202	Bifidobacterium breve JCP7499		none
NZ_KE993203	Bifidobacterium breve JCP7499		none
NZ_KE993204	Bifidobacterium breve JCP7499		none
NZ_KE993205	Bifidobacterium breve JCP7499		none
NZ_KE993206	Bifidobacterium breve JCP7499		none
NZ_KE993207	Bifidobacterium breve JCP7499		none
NZ_KE993208	Bifidobacterium breve JCP7499		none
NZ_KE993209	Bifidobacterium breve JCP7499		none
NZ_KE993210	Bifidobacterium breve JCP7499		none
NZ_KE993211	Bifidobacterium breve JCP7499		none
NZ_KE993212	Bifidobacterium breve JCP7499		none
NZ_KE993213	Bifidobacterium breve JCP7499		none
NZ_KE993214	Bifidobacterium breve JCP7499		none
NZ_KE993215	Bifidobacterium breve JCP7499		none
NZ_KE993216	Bifidobacterium breve JCP7499		none
NZ_KE993217	Bifidobacterium breve JCP7499		none
NZ_KE993218	Bifidobacterium breve JCP7499		none
NZ_KE993219	Bifidobacterium breve JCP7499		none
NZ_KE993220	Bifidobacterium breve JCP7499		none
NZ_KE993221	Bifidobacterium breve JCP7499		none
NZ_KE993222	Bifidobacterium breve JCP7499		none
NZ_KE993225	Bifidobacterium breve JCP7499		none
NZ_KE993226	Bifidobacterium breve JCP7499		none
NZ_KE993227	Bifidobacterium breve JCP7499		none
NZ_KE993228	Bifidobacterium breve JCP7499		none
NZ_KE993229	Bifidobacterium breve JCP7499		none
NZ_KE993230	Bifidobacterium breve JCP7499		none
NZ_KE993231	Bifidobacterium breve JCP7499		none
NZ_KE993232	Bifidobacterium breve JCP7499		none
NZ_KE993233	Bifidobacterium breve JCP7499		none
NZ_KE993234	Bifidobacterium breve JCP7499		none
NZ_KE993235	Bifidobacterium breve JCP7499		none
NZ_KE993236	Bifidobacterium breve JCP7499		none
NZ_KE993238	Bifidobacterium breve JCP7499		none
NZ_KE993239	Bifidobacterium breve JCP7499		none
NZ_KE993240	Bifidobacterium breve JCP7499		none
NZ_KE993241	Bifidobacterium breve JCP7499		none
NZ_KE993242	Bifidobacterium breve JCP7499		none
NZ_KE993243	Bifidobacterium breve JCP7499		none
NZ_KE993244	Bifidobacterium breve JCP7499		none
NZ_KE993245	Bifidobacterium breve JCP7499		none
NZ_KE993246	Bifidobacterium breve JCP7499		none
NZ_KE993247	Bifidobacterium breve JCP7499		none
NZ_KE993248	Bifidobacterium breve JCP7499		none
NZ_KE993249	Bifidobacterium breve JCP7499		none
NZ_KE993250	Bifidobacterium breve JCP7499		none
NZ_KE993251	Bifidobacterium breve JCP7499		none
NZ_KE993252	Bifidobacterium breve JCP7499		none
NZ_KE993253	Bifidobacterium breve JCP7499		none
NZ_KE993254	Bifidobacterium breve JCP7499		none
NZ_KE993255	Bifidobacterium breve JCP7499		none
NZ_KE993256	Bifidobacterium breve JCP7499		none
NZ_KE993257	Bifidobacterium breve JCP7499		none
NZ_KE993258	Bifidobacterium breve JCP7499		none
NZ_KE993259	Bifidobacterium breve JCP7499		none
NZ_KE993260	Bifidobacterium breve JCP7499		none
NZ_KE993261	Bifidobacterium breve JCP7499		none
NZ_KE993262	Bifidobacterium breve JCP7499		none
NZ_KE993263	Bifidobacterium breve JCP7499		none
NZ_KE993264	Bifidobacterium breve JCP7499		none
NZ_KE993265	Bifidobacterium breve JCP7499		none
NZ_KE993266	Bifidobacterium breve JCP7499		none
NZ_KE993267	Bifidobacterium breve JCP7499		none
NZ_KE993268	Bifidobacterium breve JCP7499		none
ABXY01000001	Bifidobacterium catenulatum DSM 16992 = JCM1194		none
ABXY01000004	Bifidobacterium catenulatum DSM 16992 = JCM1194		none
ABXY01000005	Bifidobacterium catenulatum DSM 16992 = JCM1194		none
ABXY01000006	Bifidobacterium catenulatum DSM 16992 = JCM1194		none
ABXY01000007	Bifidobacterium catenulatum DSM 16992 = JCM1194		none
ABXY01000008	Bifidobacterium catenulatum DSM 16992 = JCM1194		none
ABXY01000009	Bifidobacterium catenulatum DSM 16992 = JCM1194		none
ABXY01000010	Bifidobacterium catenulatum DSM 16992 = JCM1194		none
ABXY01000011	Bifidobacterium catenulatum DSM 16992 = JCM1194		none
ABXY01000013	Bifidobacterium catenulatum DSM 16992 = JCM1194		none
ABXY01000014	Bifidobacterium catenulatum DSM 16992 = JCM1194		none
ABXY01000016	Bifidobacterium catenulatum DSM 16992 = JCM1194		none
ABXY01000017	Bifidobacterium catenulatum DSM 16992 = JCM1194		none
ABXY01000018	Bifidobacterium catenulatum DSM 16992 = JCM1194		none
ABXY01000019	Bifidobacterium catenulatum DSM 16992 = JCM1194		none
ABXY01000020	Bifidobacterium catenulatum DSM 16992 = JCM1194		none
ABXY01000021	Bifidobacterium catenulatum DSM 16992 = JCM1194		none
ABXY01000023	Bifidobacterium catenulatum DSM 16992 = JCM1194		none
ABXY01000024	Bifidobacterium catenulatum DSM 16992 = JCM1194		none
ABXY01000026	Bifidobacterium catenulatum DSM 16992 = JCM1194		none
ABXY01000027	Bifidobacterium catenulatum DSM 16992 = JCM1194		none
ABXY01000029	Bifidobacterium catenulatum DSM 16992 = JCM1194		none
ABXY01000031	Bifidobacterium catenulatum DSM 16992 = JCM1194		none
AXVO01000001	Bifidobacterium choerinum DSM 20434		none
AXVO01000002	Bifidobacterium choerinum DSM 20434		none
AXVO01000003	Bifidobacterium choerinum DSM 20434		none
AXVO01000004	Bifidobacterium choerinum DSM 20434		none
AXVO01000005	Bifidobacterium choerinum DSM 20434		none
AXVO01000006	Bifidobacterium choerinum DSM 20434		none
AXVO01000007	Bifidobacterium choerinum DSM 20434		none
AXVO01000008	Bifidobacterium choerinum DSM 20434		none
AXVO01000009	Bifidobacterium choerinum DSM 20434		none
AXVO01000010	Bifidobacterium choerinum DSM 20434		none
AXVO01000011	Bifidobacterium choerinum DSM 20434		none
AXVO01000012	Bifidobacterium choerinum DSM 20434		none
AXVO01000013	Bifidobacterium choerinum DSM 20434		none
AXVO01000014	Bifidobacterium choerinum DSM 20434		none
AXVO01000015	Bifidobacterium choerinum DSM 20434		none
AXVO01000016	Bifidobacterium choerinum DSM 20434		none
AXVO01000017	Bifidobacterium choerinum DSM 20434		none
AXVO01000018	Bifidobacterium choerinum DSM 20434		none
AXVO01000019	Bifidobacterium choerinum DSM 20434		none
AXVO01000020	Bifidobacterium choerinum DSM 20434		none
AEHJ01000001	Bifidobacterium dentium JCVIHMP022		none
AEHJ01000004	Bifidobacterium dentium JCVIHMP022		none
AEHJ01000006	Bifidobacterium dentium JCVIHMP022		none
AEHJ01000007	Bifidobacterium dentium JCVIHMP022		none
AEHJ01000009	Bifidobacterium dentium JCVIHMP022		none
AEHJ01000015	Bifidobacterium dentium JCVIHMP022		none
AEHJ01000016	Bifidobacterium dentium JCVIHMP022		none
AEHJ01000018	Bifidobacterium dentium JCVIHMP022		none
AEHJ01000019	Bifidobacterium dentium JCVIHMP022		none
AEHJ01000021	Bifidobacterium dentium JCVIHMP022		none
AEHJ01000022	Bifidobacterium dentium JCVIHMP022		none
AEHJ01000023	Bifidobacterium dentium JCVIHMP022		none
AEHJ01000026	Bifidobacterium dentium JCVIHMP022		none
AEHJ01000027	Bifidobacterium dentium JCVIHMP022		none
AEHJ01000028	Bifidobacterium dentium JCVIHMP022		none
AEHJ01000029	Bifidobacterium dentium JCVIHMP022		none
AEHJ01000030	Bifidobacterium dentium JCVIHMP022		none
AEHJ01000031	Bifidobacterium dentium JCVIHMP022		none
AEHJ01000032	Bifidobacterium dentium JCVIHMP022		none
AEHJ01000034	Bifidobacterium dentium JCVIHMP022		none
AEHJ01000035	Bifidobacterium dentium JCVIHMP022		none
NZ_ABXB03000001	Bifidobacterium gallicum DSM 20093		none
NZ_ABXB03000002	Bifidobacterium gallicum DSM 20093		none
NZ_ABXB03000003	Bifidobacterium gallicum DSM 20093		none
NZ_ABXB03000004	Bifidobacterium gallicum DSM 20093		none
NZ_ABXB03000005	Bifidobacterium gallicum DSM 20093		none
NZ_ABXB03000006	Bifidobacterium gallicum DSM 20093		none
NZ_ABXB03000007	Bifidobacterium gallicum DSM 20093		none
NZ_ABXB03000008	Bifidobacterium gallicum DSM 20093		none
NZ_ABXB03000009	Bifidobacterium gallicum DSM 20093		none
NZ_ABXB03000010	Bifidobacterium gallicum DSM 20093		none
NZ_ABXB03000011	Bifidobacterium gallicum DSM 20093		none
NZ_ABXB03000012	Bifidobacterium gallicum DSM 20093		none
NZ_ABXB03000013	Bifidobacterium gallicum DSM 20093		none
AB713428	Bifidobacterium kashiwanohense JCM 15439 = DSM21854		Takahata,M., Toh,H., Nakano,A., Takagi,M., Murakami,M., Ishii,Y., Takizawa,T., Tanabe,S. and Morita,H.	Complete sequence analysis of two cryptic plasmids from Bifidobacterium kashiwanohense JCM 15439 (type strain) isolated from healthy infant feces (2014)	Anim. Sci. J. 85 (2), 158-163
AB713429	Bifidobacterium kashiwanohense JCM 15439 = DSM21854		Takahata,M., Toh,H., Nakano,A., Takagi,M., Murakami,M., Ishii,Y., Takizawa,T., Tanabe,S. and Morita,H.	Complete sequence analysis of two cryptic plasmids from Bifidobacterium kashiwanohense JCM 15439 (type strain) isolated from healthy infant feces (2014)	Anim. Sci. J. 85 (2), 158-163
JDUP01000001	Bifidobacterium kashiwanohense JCM 15439 = DSM21854		Milani,C., Lugli,G.A., Duranti,S., Turroni,F., Bottacini,F., Mangifesta,M., Sanchez,B., Viappiani,A., Mancabelli,L., Taminiau,B., Delcenserie,V., Barrangou,R., Margolles,A., van Sinderen,D. and Ventura,M.	Genomic encyclopedia of type strains of the genus Bifidobacterium	Appl. Environ. Microbiol. 80 (20), 6290-6302 (2014)
JDUP01000002	Bifidobacterium kashiwanohense JCM 15439 = DSM21854		Milani,C., Lugli,G.A., Duranti,S., Turroni,F., Bottacini,F., Mangifesta,M., Sanchez,B., Viappiani,A., Mancabelli,L., Taminiau,B., Delcenserie,V., Barrangou,R., Margolles,A., van Sinderen,D. and Ventura,M.	Genomic encyclopedia of type strains of the genus Bifidobacterium	Appl. Environ. Microbiol. 80 (20), 6290-6302 (2014)
JDUP01000003	Bifidobacterium kashiwanohense JCM 15439 = DSM21854		Milani,C., Lugli,G.A., Duranti,S., Turroni,F., Bottacini,F., Mangifesta,M., Sanchez,B., Viappiani,A., Mancabelli,L., Taminiau,B., Delcenserie,V., Barrangou,R., Margolles,A., van Sinderen,D. and Ventura,M.	Genomic encyclopedia of type strains of the genus Bifidobacterium	Appl. Environ. Microbiol. 80 (20), 6290-6302 (2014)
JDUP01000004	Bifidobacterium kashiwanohense JCM 15439 = DSM21854		Milani,C., Lugli,G.A., Duranti,S., Turroni,F., Bottacini,F., Mangifesta,M., Sanchez,B., Viappiani,A., Mancabelli,L., Taminiau,B., Delcenserie,V., Barrangou,R., Margolles,A., van Sinderen,D. and Ventura,M.	Genomic encyclopedia of type strains of the genus Bifidobacterium	Appl. Environ. Microbiol. 80 (20), 6290-6302 (2014)
JDUP01000005	Bifidobacterium kashiwanohense JCM 15439 = DSM21854		Milani,C., Lugli,G.A., Duranti,S., Turroni,F., Bottacini,F., Mangifesta,M., Sanchez,B., Viappiani,A., Mancabelli,L., Taminiau,B., Delcenserie,V., Barrangou,R., Margolles,A., van Sinderen,D. and Ventura,M.	Genomic encyclopedia of type strains of the genus Bifidobacterium	Appl. Environ. Microbiol. 80 (20), 6290-6302 (2014)
JDUP01000006	Bifidobacterium kashiwanohense JCM 15439 = DSM21854		Milani,C., Lugli,G.A., Duranti,S., Turroni,F., Bottacini,F., Mangifesta,M., Sanchez,B., Viappiani,A., Mancabelli,L., Taminiau,B., Delcenserie,V., Barrangou,R., Margolles,A., van Sinderen,D. and Ventura,M.	Genomic encyclopedia of type strains of the genus Bifidobacterium	Appl. Environ. Microbiol. 80 (20), 6290-6302 (2014)
JDUP01000007	Bifidobacterium kashiwanohense JCM 15439 = DSM21854		Milani,C., Lugli,G.A., Duranti,S., Turroni,F., Bottacini,F., Mangifesta,M., Sanchez,B., Viappiani,A., Mancabelli,L., Taminiau,B., Delcenserie,V., Barrangou,R., Margolles,A., van Sinderen,D. and Ventura,M.	Genomic encyclopedia of type strains of the genus Bifidobacterium	Appl. Environ. Microbiol. 80 (20), 6290-6302 (2014)
JDUP01000008	Bifidobacterium kashiwanohense JCM 15439 = DSM21854		Milani,C., Lugli,G.A., Duranti,S., Turroni,F., Bottacini,F., Mangifesta,M., Sanchez,B., Viappiani,A., Mancabelli,L., Taminiau,B., Delcenserie,V., Barrangou,R., Margolles,A., van Sinderen,D. and Ventura,M.	Genomic encyclopedia of type strains of the genus Bifidobacterium	Appl. Environ. Microbiol. 80 (20), 6290-6302 (2014)
JDUP01000009	Bifidobacterium kashiwanohense JCM 15439 = DSM21854		Milani,C., Lugli,G.A., Duranti,S., Turroni,F., Bottacini,F., Mangifesta,M., Sanchez,B., Viappiani,A., Mancabelli,L., Taminiau,B., Delcenserie,V., Barrangou,R., Margolles,A., van Sinderen,D. and Ventura,M.	Genomic encyclopedia of type strains of the genus Bifidobacterium	Appl. Environ. Microbiol. 80 (20), 6290-6302 (2014)
JDUP01000010	Bifidobacterium kashiwanohense JCM 15439 = DSM21854		Milani,C., Lugli,G.A., Duranti,S., Turroni,F., Bottacini,F., Mangifesta,M., Sanchez,B., Viappiani,A., Mancabelli,L., Taminiau,B., Delcenserie,V., Barrangou,R., Margolles,A., van Sinderen,D. and Ventura,M.	Genomic encyclopedia of type strains of the genus Bifidobacterium	Appl. Environ. Microbiol. 80 (20), 6290-6302 (2014)
JDUP01000011	Bifidobacterium kashiwanohense JCM 15439 = DSM21854		Milani,C., Lugli,G.A., Duranti,S., Turroni,F., Bottacini,F., Mangifesta,M., Sanchez,B., Viappiani,A., Mancabelli,L., Taminiau,B., Delcenserie,V., Barrangou,R., Margolles,A., van Sinderen,D. and Ventura,M.	Genomic encyclopedia of type strains of the genus Bifidobacterium	Appl. Environ. Microbiol. 80 (20), 6290-6302 (2014)
JDUP01000012	Bifidobacterium kashiwanohense JCM 15439 = DSM21854		Milani,C., Lugli,G.A., Duranti,S., Turroni,F., Bottacini,F., Mangifesta,M., Sanchez,B., Viappiani,A., Mancabelli,L., Taminiau,B., Delcenserie,V., Barrangou,R., Margolles,A., van Sinderen,D. and Ventura,M.	Genomic encyclopedia of type strains of the genus Bifidobacterium	Appl. Environ. Microbiol. 80 (20), 6290-6302 (2014)
JDUP01000013	Bifidobacterium kashiwanohense JCM 15439 = DSM21854		Milani,C., Lugli,G.A., Duranti,S., Turroni,F., Bottacini,F., Mangifesta,M., Sanchez,B., Viappiani,A., Mancabelli,L., Taminiau,B., Delcenserie,V., Barrangou,R., Margolles,A., van Sinderen,D. and Ventura,M.	Genomic encyclopedia of type strains of the genus Bifidobacterium	Appl. Environ. Microbiol. 80 (20), 6290-6302 (2014)
JDUP01000014	Bifidobacterium kashiwanohense JCM 15439 = DSM21854		Milani,C., Lugli,G.A., Duranti,S., Turroni,F., Bottacini,F., Mangifesta,M., Sanchez,B., Viappiani,A., Mancabelli,L., Taminiau,B., Delcenserie,V., Barrangou,R., Margolles,A., van Sinderen,D. and Ventura,M.	Genomic encyclopedia of type strains of the genus Bifidobacterium	Appl. Environ. Microbiol. 80 (20), 6290-6302 (2014)
JDUP01000015	Bifidobacterium kashiwanohense JCM 15439 = DSM21854		Milani,C., Lugli,G.A., Duranti,S., Turroni,F., Bottacini,F., Mangifesta,M., Sanchez,B., Viappiani,A., Mancabelli,L., Taminiau,B., Delcenserie,V., Barrangou,R., Margolles,A., van Sinderen,D. and Ventura,M.	Genomic encyclopedia of type strains of the genus Bifidobacterium	Appl. Environ. Microbiol. 80 (20), 6290-6302 (2014)
JDUP01000016	Bifidobacterium kashiwanohense JCM 15439 = DSM21854		Milani,C., Lugli,G.A., Duranti,S., Turroni,F., Bottacini,F., Mangifesta,M., Sanchez,B., Viappiani,A., Mancabelli,L., Taminiau,B., Delcenserie,V., Barrangou,R., Margolles,A., van Sinderen,D. and Ventura,M.	Genomic encyclopedia of type strains of the genus Bifidobacterium	Appl. Environ. Microbiol. 80 (20), 6290-6302 (2014)
JDUP01000017	Bifidobacterium kashiwanohense JCM 15439 = DSM21854		Milani,C., Lugli,G.A., Duranti,S., Turroni,F., Bottacini,F., Mangifesta,M., Sanchez,B., Viappiani,A., Mancabelli,L., Taminiau,B., Delcenserie,V., Barrangou,R., Margolles,A., van Sinderen,D. and Ventura,M.	Genomic encyclopedia of type strains of the genus Bifidobacterium	Appl. Environ. Microbiol. 80 (20), 6290-6302 (2014)
JDUP01000018	Bifidobacterium kashiwanohense JCM 15439 = DSM21854		Milani,C., Lugli,G.A., Duranti,S., Turroni,F., Bottacini,F., Mangifesta,M., Sanchez,B., Viappiani,A., Mancabelli,L., Taminiau,B., Delcenserie,V., Barrangou,R., Margolles,A., van Sinderen,D. and Ventura,M.	Genomic encyclopedia of type strains of the genus Bifidobacterium	Appl. Environ. Microbiol. 80 (20), 6290-6302 (2014)
JDUP01000019	Bifidobacterium kashiwanohense JCM 15439 = DSM21854		Milani,C., Lugli,G.A., Duranti,S., Turroni,F., Bottacini,F., Mangifesta,M., Sanchez,B., Viappiani,A., Mancabelli,L., Taminiau,B., Delcenserie,V., Barrangou,R., Margolles,A., van Sinderen,D. and Ventura,M.	Genomic encyclopedia of type strains of the genus Bifidobacterium	Appl. Environ. Microbiol. 80 (20), 6290-6302 (2014)
JDUP01000020	Bifidobacterium kashiwanohense JCM 15439 = DSM21854		Milani,C., Lugli,G.A., Duranti,S., Turroni,F., Bottacini,F., Mangifesta,M., Sanchez,B., Viappiani,A., Mancabelli,L., Taminiau,B., Delcenserie,V., Barrangou,R., Margolles,A., van Sinderen,D. and Ventura,M.	Genomic encyclopedia of type strains of the genus Bifidobacterium	Appl. Environ. Microbiol. 80 (20), 6290-6302 (2014)
JDUP01000021	Bifidobacterium kashiwanohense JCM 15439 = DSM21854		Milani,C., Lugli,G.A., Duranti,S., Turroni,F., Bottacini,F., Mangifesta,M., Sanchez,B., Viappiani,A., Mancabelli,L., Taminiau,B., Delcenserie,V., Barrangou,R., Margolles,A., van Sinderen,D. and Ventura,M.	Genomic encyclopedia of type strains of the genus Bifidobacterium	Appl. Environ. Microbiol. 80 (20), 6290-6302 (2014)
JDUP01000022	Bifidobacterium kashiwanohense JCM 15439 = DSM21854		Milani,C., Lugli,G.A., Duranti,S., Turroni,F., Bottacini,F., Mangifesta,M., Sanchez,B., Viappiani,A., Mancabelli,L., Taminiau,B., Delcenserie,V., Barrangou,R., Margolles,A., van Sinderen,D. and Ventura,M.	Genomic encyclopedia of type strains of the genus Bifidobacterium	Appl. Environ. Microbiol. 80 (20), 6290-6302 (2014)
JDUP01000023	Bifidobacterium kashiwanohense JCM 15439 = DSM21854		Milani,C., Lugli,G.A., Duranti,S., Turroni,F., Bottacini,F., Mangifesta,M., Sanchez,B., Viappiani,A., Mancabelli,L., Taminiau,B., Delcenserie,V., Barrangou,R., Margolles,A., van Sinderen,D. and Ventura,M.	Genomic encyclopedia of type strains of the genus Bifidobacterium	Appl. Environ. Microbiol. 80 (20), 6290-6302 (2014)
JDUP01000024	Bifidobacterium kashiwanohense JCM 15439 = DSM21854		Milani,C., Lugli,G.A., Duranti,S., Turroni,F., Bottacini,F., Mangifesta,M., Sanchez,B., Viappiani,A., Mancabelli,L., Taminiau,B., Delcenserie,V., Barrangou,R., Margolles,A., van Sinderen,D. and Ventura,M.	Genomic encyclopedia of type strains of the genus Bifidobacterium	Appl. Environ. Microbiol. 80 (20), 6290-6302 (2014)
JDUP01000025	Bifidobacterium kashiwanohense JCM 15439 = DSM21854		Milani,C., Lugli,G.A., Duranti,S., Turroni,F., Bottacini,F., Mangifesta,M., Sanchez,B., Viappiani,A., Mancabelli,L., Taminiau,B., Delcenserie,V., Barrangou,R., Margolles,A., van Sinderen,D. and Ventura,M.	Genomic encyclopedia of type strains of the genus Bifidobacterium	Appl. Environ. Microbiol. 80 (20), 6290-6302 (2014)
JDUP01000026	Bifidobacterium kashiwanohense JCM 15439 = DSM21854		Milani,C., Lugli,G.A., Duranti,S., Turroni,F., Bottacini,F., Mangifesta,M., Sanchez,B., Viappiani,A., Mancabelli,L., Taminiau,B., Delcenserie,V., Barrangou,R., Margolles,A., van Sinderen,D. and Ventura,M.	Genomic encyclopedia of type strains of the genus Bifidobacterium	Appl. Environ. Microbiol. 80 (20), 6290-6302 (2014)
JDUP01000027	Bifidobacterium kashiwanohense JCM 15439 = DSM21854		Milani,C., Lugli,G.A., Duranti,S., Turroni,F., Bottacini,F., Mangifesta,M., Sanchez,B., Viappiani,A., Mancabelli,L., Taminiau,B., Delcenserie,V., Barrangou,R., Margolles,A., van Sinderen,D. and Ventura,M.	Genomic encyclopedia of type strains of the genus Bifidobacterium	Appl. Environ. Microbiol. 80 (20), 6290-6302 (2014)
JDUP01000028	Bifidobacterium kashiwanohense JCM 15439 = DSM21854		Milani,C., Lugli,G.A., Duranti,S., Turroni,F., Bottacini,F., Mangifesta,M., Sanchez,B., Viappiani,A., Mancabelli,L., Taminiau,B., Delcenserie,V., Barrangou,R., Margolles,A., van Sinderen,D. and Ventura,M.	Genomic encyclopedia of type strains of the genus Bifidobacterium	Appl. Environ. Microbiol. 80 (20), 6290-6302 (2014)
JDUP01000029	Bifidobacterium kashiwanohense JCM 15439 = DSM21854		Milani,C., Lugli,G.A., Duranti,S., Turroni,F., Bottacini,F., Mangifesta,M., Sanchez,B., Viappiani,A., Mancabelli,L., Taminiau,B., Delcenserie,V., Barrangou,R., Margolles,A., van Sinderen,D. and Ventura,M.	Genomic encyclopedia of type strains of the genus Bifidobacterium	Appl. Environ. Microbiol. 80 (20), 6290-6302 (2014)
JDUP01000030	Bifidobacterium kashiwanohense JCM 15439 = DSM21854		Milani,C., Lugli,G.A., Duranti,S., Turroni,F., Bottacini,F., Mangifesta,M., Sanchez,B., Viappiani,A., Mancabelli,L., Taminiau,B., Delcenserie,V., Barrangou,R., Margolles,A., van Sinderen,D. and Ventura,M.	Genomic encyclopedia of type strains of the genus Bifidobacterium	Appl. Environ. Microbiol. 80 (20), 6290-6302 (2014)
JDUP01000031	Bifidobacterium kashiwanohense JCM 15439 = DSM21854		Milani,C., Lugli,G.A., Duranti,S., Turroni,F., Bottacini,F., Mangifesta,M., Sanchez,B., Viappiani,A., Mancabelli,L., Taminiau,B., Delcenserie,V., Barrangou,R., Margolles,A., van Sinderen,D. and Ventura,M.	Genomic encyclopedia of type strains of the genus Bifidobacterium	Appl. Environ. Microbiol. 80 (20), 6290-6302 (2014)
JDUP01000032	Bifidobacterium kashiwanohense JCM 15439 = DSM21854		Milani,C., Lugli,G.A., Duranti,S., Turroni,F., Bottacini,F., Mangifesta,M., Sanchez,B., Viappiani,A., Mancabelli,L., Taminiau,B., Delcenserie,V., Barrangou,R., Margolles,A., van Sinderen,D. and Ventura,M.	Genomic encyclopedia of type strains of the genus Bifidobacterium	Appl. Environ. Microbiol. 80 (20), 6290-6302 (2014)
JDUP01000033	Bifidobacterium kashiwanohense JCM 15439 = DSM21854		Milani,C., Lugli,G.A., Duranti,S., Turroni,F., Bottacini,F., Mangifesta,M., Sanchez,B., Viappiani,A., Mancabelli,L., Taminiau,B., Delcenserie,V., Barrangou,R., Margolles,A., van Sinderen,D. and Ventura,M.	Genomic encyclopedia of type strains of the genus Bifidobacterium	Appl. Environ. Microbiol. 80 (20), 6290-6302 (2014)
JGYY01000001	Bifidobacterium kashiwanohense JCM 15439 = DSM21854		Milani,C., Lugli,G.A., Duranti,S., Turroni,F., Bottacini,F., Mangifesta,M., Sanchez,B., Viappiani,A., Mancabelli,L., Taminiau,B., Delcenserie,V., Barrangou,R., Margolles,A., van Sinderen,D. and Ventura,M.	Genomic encyclopedia of type strains of the genus Bifidobacterium	Appl. Environ. Microbiol. 80 (20), 6290-6302 (2014)
JGYY01000002	Bifidobacterium kashiwanohense JCM 15439 = DSM21854		Milani,C., Lugli,G.A., Duranti,S., Turroni,F., Bottacini,F., Mangifesta,M., Sanchez,B., Viappiani,A., Mancabelli,L., Taminiau,B., Delcenserie,V., Barrangou,R., Margolles,A., van Sinderen,D. and Ventura,M.	Genomic encyclopedia of type strains of the genus Bifidobacterium	Appl. Environ. Microbiol. 80 (20), 6290-6302 (2014)
JGYY01000003	Bifidobacterium kashiwanohense JCM 15439 = DSM21854		Milani,C., Lugli,G.A., Duranti,S., Turroni,F., Bottacini,F., Mangifesta,M., Sanchez,B., Viappiani,A., Mancabelli,L., Taminiau,B., Delcenserie,V., Barrangou,R., Margolles,A., van Sinderen,D. and Ventura,M.	Genomic encyclopedia of type strains of the genus Bifidobacterium	Appl. Environ. Microbiol. 80 (20), 6290-6302 (2014)
JGYY01000004	Bifidobacterium kashiwanohense JCM 15439 = DSM21854		Milani,C., Lugli,G.A., Duranti,S., Turroni,F., Bottacini,F., Mangifesta,M., Sanchez,B., Viappiani,A., Mancabelli,L., Taminiau,B., Delcenserie,V., Barrangou,R., Margolles,A., van Sinderen,D. and Ventura,M.	Genomic encyclopedia of type strains of the genus Bifidobacterium	Appl. Environ. Microbiol. 80 (20), 6290-6302 (2014)
JGYY01000005	Bifidobacterium kashiwanohense JCM 15439 = DSM21854		Milani,C., Lugli,G.A., Duranti,S., Turroni,F., Bottacini,F., Mangifesta,M., Sanchez,B., Viappiani,A., Mancabelli,L., Taminiau,B., Delcenserie,V., Barrangou,R., Margolles,A., van Sinderen,D. and Ventura,M.	Genomic encyclopedia of type strains of the genus Bifidobacterium	Appl. Environ. Microbiol. 80 (20), 6290-6302 (2014)
JGYY01000006	Bifidobacterium kashiwanohense JCM 15439 = DSM21854		Milani,C., Lugli,G.A., Duranti,S., Turroni,F., Bottacini,F., Mangifesta,M., Sanchez,B., Viappiani,A., Mancabelli,L., Taminiau,B., Delcenserie,V., Barrangou,R., Margolles,A., van Sinderen,D. and Ventura,M.	Genomic encyclopedia of type strains of the genus Bifidobacterium	Appl. Environ. Microbiol. 80 (20), 6290-6302 (2014)
JGYY01000007	Bifidobacterium kashiwanohense JCM 15439 = DSM21854		Milani,C., Lugli,G.A., Duranti,S., Turroni,F., Bottacini,F., Mangifesta,M., Sanchez,B., Viappiani,A., Mancabelli,L., Taminiau,B., Delcenserie,V., Barrangou,R., Margolles,A., van Sinderen,D. and Ventura,M.	Genomic encyclopedia of type strains of the genus Bifidobacterium	Appl. Environ. Microbiol. 80 (20), 6290-6302 (2014)
JGYY01000008	Bifidobacterium kashiwanohense JCM 15439 = DSM21854		Milani,C., Lugli,G.A., Duranti,S., Turroni,F., Bottacini,F., Mangifesta,M., Sanchez,B., Viappiani,A., Mancabelli,L., Taminiau,B., Delcenserie,V., Barrangou,R., Margolles,A., van Sinderen,D. and Ventura,M.	Genomic encyclopedia of type strains of the genus Bifidobacterium	Appl. Environ. Microbiol. 80 (20), 6290-6302 (2014)
JGYY01000009	Bifidobacterium kashiwanohense JCM 15439 = DSM21854		Milani,C., Lugli,G.A., Duranti,S., Turroni,F., Bottacini,F., Mangifesta,M., Sanchez,B., Viappiani,A., Mancabelli,L., Taminiau,B., Delcenserie,V., Barrangou,R., Margolles,A., van Sinderen,D. and Ventura,M.	Genomic encyclopedia of type strains of the genus Bifidobacterium	Appl. Environ. Microbiol. 80 (20), 6290-6302 (2014)
JGYY01000010	Bifidobacterium kashiwanohense JCM 15439 = DSM21854		Milani,C., Lugli,G.A., Duranti,S., Turroni,F., Bottacini,F., Mangifesta,M., Sanchez,B., Viappiani,A., Mancabelli,L., Taminiau,B., Delcenserie,V., Barrangou,R., Margolles,A., van Sinderen,D. and Ventura,M.	Genomic encyclopedia of type strains of the genus Bifidobacterium	Appl. Environ. Microbiol. 80 (20), 6290-6302 (2014)
JGYY01000011	Bifidobacterium kashiwanohense JCM 15439 = DSM21854		Milani,C., Lugli,G.A., Duranti,S., Turroni,F., Bottacini,F., Mangifesta,M., Sanchez,B., Viappiani,A., Mancabelli,L., Taminiau,B., Delcenserie,V., Barrangou,R., Margolles,A., van Sinderen,D. and Ventura,M.	Genomic encyclopedia of type strains of the genus Bifidobacterium	Appl. Environ. Microbiol. 80 (20), 6290-6302 (2014)
JGYY01000012	Bifidobacterium kashiwanohense JCM 15439 = DSM21854		Milani,C., Lugli,G.A., Duranti,S., Turroni,F., Bottacini,F., Mangifesta,M., Sanchez,B., Viappiani,A., Mancabelli,L., Taminiau,B., Delcenserie,V., Barrangou,R., Margolles,A., van Sinderen,D. and Ventura,M.	Genomic encyclopedia of type strains of the genus Bifidobacterium	Appl. Environ. Microbiol. 80 (20), 6290-6302 (2014)
JGYY01000013	Bifidobacterium kashiwanohense JCM 15439 = DSM21854		Milani,C., Lugli,G.A., Duranti,S., Turroni,F., Bottacini,F., Mangifesta,M., Sanchez,B., Viappiani,A., Mancabelli,L., Taminiau,B., Delcenserie,V., Barrangou,R., Margolles,A., van Sinderen,D. and Ventura,M.	Genomic encyclopedia of type strains of the genus Bifidobacterium	Appl. Environ. Microbiol. 80 (20), 6290-6302 (2014)
JGYY01000014	Bifidobacterium kashiwanohense JCM 15439 = DSM21854		Milani,C., Lugli,G.A., Duranti,S., Turroni,F., Bottacini,F., Mangifesta,M., Sanchez,B., Viappiani,A., Mancabelli,L., Taminiau,B., Delcenserie,V., Barrangou,R., Margolles,A., van Sinderen,D. and Ventura,M.	Genomic encyclopedia of type strains of the genus Bifidobacterium	Appl. Environ. Microbiol. 80 (20), 6290-6302 (2014)
JGYY01000015	Bifidobacterium kashiwanohense JCM 15439 = DSM21854		Milani,C., Lugli,G.A., Duranti,S., Turroni,F., Bottacini,F., Mangifesta,M., Sanchez,B., Viappiani,A., Mancabelli,L., Taminiau,B., Delcenserie,V., Barrangou,R., Margolles,A., van Sinderen,D. and Ventura,M.	Genomic encyclopedia of type strains of the genus Bifidobacterium	Appl. Environ. Microbiol. 80 (20), 6290-6302 (2014)
JGYY01000016	Bifidobacterium kashiwanohense JCM 15439 = DSM21854		Milani,C., Lugli,G.A., Duranti,S., Turroni,F., Bottacini,F., Mangifesta,M., Sanchez,B., Viappiani,A., Mancabelli,L., Taminiau,B., Delcenserie,V., Barrangou,R., Margolles,A., van Sinderen,D. and Ventura,M.	Genomic encyclopedia of type strains of the genus Bifidobacterium	Appl. Environ. Microbiol. 80 (20), 6290-6302 (2014)
JGYY01000017	Bifidobacterium kashiwanohense JCM 15439 = DSM21854		Milani,C., Lugli,G.A., Duranti,S., Turroni,F., Bottacini,F., Mangifesta,M., Sanchez,B., Viappiani,A., Mancabelli,L., Taminiau,B., Delcenserie,V., Barrangou,R., Margolles,A., van Sinderen,D. and Ventura,M.	Genomic encyclopedia of type strains of the genus Bifidobacterium	Appl. Environ. Microbiol. 80 (20), 6290-6302 (2014)
JGYY01000018	Bifidobacterium kashiwanohense JCM 15439 = DSM21854		Milani,C., Lugli,G.A., Duranti,S., Turroni,F., Bottacini,F., Mangifesta,M., Sanchez,B., Viappiani,A., Mancabelli,L., Taminiau,B., Delcenserie,V., Barrangou,R., Margolles,A., van Sinderen,D. and Ventura,M.	Genomic encyclopedia of type strains of the genus Bifidobacterium	Appl. Environ. Microbiol. 80 (20), 6290-6302 (2014)
JGYY01000019	Bifidobacterium kashiwanohense JCM 15439 = DSM21854		Milani,C., Lugli,G.A., Duranti,S., Turroni,F., Bottacini,F., Mangifesta,M., Sanchez,B., Viappiani,A., Mancabelli,L., Taminiau,B., Delcenserie,V., Barrangou,R., Margolles,A., van Sinderen,D. and Ventura,M.	Genomic encyclopedia of type strains of the genus Bifidobacterium	Appl. Environ. Microbiol. 80 (20), 6290-6302 (2014)
JGYY01000020	Bifidobacterium kashiwanohense JCM 15439 = DSM21854		Milani,C., Lugli,G.A., Duranti,S., Turroni,F., Bottacini,F., Mangifesta,M., Sanchez,B., Viappiani,A., Mancabelli,L., Taminiau,B., Delcenserie,V., Barrangou,R., Margolles,A., van Sinderen,D. and Ventura,M.	Genomic encyclopedia of type strains of the genus Bifidobacterium	Appl. Environ. Microbiol. 80 (20), 6290-6302 (2014)
JGYY01000021	Bifidobacterium kashiwanohense JCM 15439 = DSM21854		Milani,C., Lugli,G.A., Duranti,S., Turroni,F., Bottacini,F., Mangifesta,M., Sanchez,B., Viappiani,A., Mancabelli,L., Taminiau,B., Delcenserie,V., Barrangou,R., Margolles,A., van Sinderen,D. and Ventura,M.	Genomic encyclopedia of type strains of the genus Bifidobacterium	Appl. Environ. Microbiol. 80 (20), 6290-6302 (2014)
JGYY01000022	Bifidobacterium kashiwanohense JCM 15439 = DSM21854		Milani,C., Lugli,G.A., Duranti,S., Turroni,F., Bottacini,F., Mangifesta,M., Sanchez,B., Viappiani,A., Mancabelli,L., Taminiau,B., Delcenserie,V., Barrangou,R., Margolles,A., van Sinderen,D. and Ventura,M.	Genomic encyclopedia of type strains of the genus Bifidobacterium	Appl. Environ. Microbiol. 80 (20), 6290-6302 (2014)
JGYY01000023	Bifidobacterium kashiwanohense JCM 15439 = DSM21854		Milani,C., Lugli,G.A., Duranti,S., Turroni,F., Bottacini,F., Mangifesta,M., Sanchez,B., Viappiani,A., Mancabelli,L., Taminiau,B., Delcenserie,V., Barrangou,R., Margolles,A., van Sinderen,D. and Ventura,M.	Genomic encyclopedia of type strains of the genus Bifidobacterium	Appl. Environ. Microbiol. 80 (20), 6290-6302 (2014)
JGYY01000024	Bifidobacterium kashiwanohense JCM 15439 = DSM21854		Milani,C., Lugli,G.A., Duranti,S., Turroni,F., Bottacini,F., Mangifesta,M., Sanchez,B., Viappiani,A., Mancabelli,L., Taminiau,B., Delcenserie,V., Barrangou,R., Margolles,A., van Sinderen,D. and Ventura,M.	Genomic encyclopedia of type strains of the genus Bifidobacterium	Appl. Environ. Microbiol. 80 (20), 6290-6302 (2014)
JGYY01000025	Bifidobacterium kashiwanohense JCM 15439 = DSM21854		Milani,C., Lugli,G.A., Duranti,S., Turroni,F., Bottacini,F., Mangifesta,M., Sanchez,B., Viappiani,A., Mancabelli,L., Taminiau,B., Delcenserie,V., Barrangou,R., Margolles,A., van Sinderen,D. and Ventura,M.	Genomic encyclopedia of type strains of the genus Bifidobacterium	Appl. Environ. Microbiol. 80 (20), 6290-6302 (2014)
JGYY01000026	Bifidobacterium kashiwanohense JCM 15439 = DSM21854		Milani,C., Lugli,G.A., Duranti,S., Turroni,F., Bottacini,F., Mangifesta,M., Sanchez,B., Viappiani,A., Mancabelli,L., Taminiau,B., Delcenserie,V., Barrangou,R., Margolles,A., van Sinderen,D. and Ventura,M.	Genomic encyclopedia of type strains of the genus Bifidobacterium	Appl. Environ. Microbiol. 80 (20), 6290-6302 (2014)
JGYY01000027	Bifidobacterium kashiwanohense JCM 15439 = DSM21854		Milani,C., Lugli,G.A., Duranti,S., Turroni,F., Bottacini,F., Mangifesta,M., Sanchez,B., Viappiani,A., Mancabelli,L., Taminiau,B., Delcenserie,V., Barrangou,R., Margolles,A., van Sinderen,D. and Ventura,M.	Genomic encyclopedia of type strains of the genus Bifidobacterium	Appl. Environ. Microbiol. 80 (20), 6290-6302 (2014)
JGYY01000028	Bifidobacterium kashiwanohense JCM 15439 = DSM21854		Milani,C., Lugli,G.A., Duranti,S., Turroni,F., Bottacini,F., Mangifesta,M., Sanchez,B., Viappiani,A., Mancabelli,L., Taminiau,B., Delcenserie,V., Barrangou,R., Margolles,A., van Sinderen,D. and Ventura,M.	Genomic encyclopedia of type strains of the genus Bifidobacterium	Appl. Environ. Microbiol. 80 (20), 6290-6302 (2014)
JGYY01000029	Bifidobacterium kashiwanohense JCM 15439 = DSM21854		Milani,C., Lugli,G.A., Duranti,S., Turroni,F., Bottacini,F., Mangifesta,M., Sanchez,B., Viappiani,A., Mancabelli,L., Taminiau,B., Delcenserie,V., Barrangou,R., Margolles,A., van Sinderen,D. and Ventura,M.	Genomic encyclopedia of type strains of the genus Bifidobacterium	Appl. Environ. Microbiol. 80 (20), 6290-6302 (2014)
JGYY01000030	Bifidobacterium kashiwanohense JCM 15439 = DSM21854		Milani,C., Lugli,G.A., Duranti,S., Turroni,F., Bottacini,F., Mangifesta,M., Sanchez,B., Viappiani,A., Mancabelli,L., Taminiau,B., Delcenserie,V., Barrangou,R., Margolles,A., van Sinderen,D. and Ventura,M.	Genomic encyclopedia of type strains of the genus Bifidobacterium	Appl. Environ. Microbiol. 80 (20), 6290-6302 (2014)
NZ_JDUP01000001	Bifidobacterium kashiwanohense JCM 15439 = DSM21854		Sun,Z., Zhang,W., Guo,C., Yang,X., Liu,W., Wu,Y., Song,Y., Kwok,L.Y., Cui,Y., Menghe,B., Yang,R., Hu,L. and Zhang,H.	Comparative genomic analysis of 45 type strains of the genus Bifidobacterium: a snapshot of its genetic diversity and evolution	PLoS ONE 10 (2), E0117912 (2015)
NZ_JDUP01000002	Bifidobacterium kashiwanohense JCM 15439 = DSM21854		Sun,Z., Zhang,W., Guo,C., Yang,X., Liu,W., Wu,Y., Song,Y., Kwok,L.Y., Cui,Y., Menghe,B., Yang,R., Hu,L. and Zhang,H.	Comparative genomic analysis of 45 type strains of the genus Bifidobacterium: a snapshot of its genetic diversity and evolution	PLoS ONE 10 (2), E0117912 (2015)
NZ_JDUP01000003	Bifidobacterium kashiwanohense JCM 15439 = DSM21854		Sun,Z., Zhang,W., Guo,C., Yang,X., Liu,W., Wu,Y., Song,Y., Kwok,L.Y., Cui,Y., Menghe,B., Yang,R., Hu,L. and Zhang,H.	Comparative genomic analysis of 45 type strains of the genus Bifidobacterium: a snapshot of its genetic diversity and evolution	PLoS ONE 10 (2), E0117912 (2015)
NZ_JDUP01000004	Bifidobacterium kashiwanohense JCM 15439 = DSM21854		Sun,Z., Zhang,W., Guo,C., Yang,X., Liu,W., Wu,Y., Song,Y., Kwok,L.Y., Cui,Y., Menghe,B., Yang,R., Hu,L. and Zhang,H.	Comparative genomic analysis of 45 type strains of the genus Bifidobacterium: a snapshot of its genetic diversity and evolution	PLoS ONE 10 (2), E0117912 (2015)
NZ_JDUP01000005	Bifidobacterium kashiwanohense JCM 15439 = DSM21854		Sun,Z., Zhang,W., Guo,C., Yang,X., Liu,W., Wu,Y., Song,Y., Kwok,L.Y., Cui,Y., Menghe,B., Yang,R., Hu,L. and Zhang,H.	Comparative genomic analysis of 45 type strains of the genus Bifidobacterium: a snapshot of its genetic diversity and evolution	PLoS ONE 10 (2), E0117912 (2015)
NZ_JDUP01000006	Bifidobacterium kashiwanohense JCM 15439 = DSM21854		Sun,Z., Zhang,W., Guo,C., Yang,X., Liu,W., Wu,Y., Song,Y., Kwok,L.Y., Cui,Y., Menghe,B., Yang,R., Hu,L. and Zhang,H.	Comparative genomic analysis of 45 type strains of the genus Bifidobacterium: a snapshot of its genetic diversity and evolution	PLoS ONE 10 (2), E0117912 (2015)
NZ_JDUP01000007	Bifidobacterium kashiwanohense JCM 15439 = DSM21854		Sun,Z., Zhang,W., Guo,C., Yang,X., Liu,W., Wu,Y., Song,Y., Kwok,L.Y., Cui,Y., Menghe,B., Yang,R., Hu,L. and Zhang,H.	Comparative genomic analysis of 45 type strains of the genus Bifidobacterium: a snapshot of its genetic diversity and evolution	PLoS ONE 10 (2), E0117912 (2015)
NZ_JDUP01000008	Bifidobacterium kashiwanohense JCM 15439 = DSM21854		Sun,Z., Zhang,W., Guo,C., Yang,X., Liu,W., Wu,Y., Song,Y., Kwok,L.Y., Cui,Y., Menghe,B., Yang,R., Hu,L. and Zhang,H.	Comparative genomic analysis of 45 type strains of the genus Bifidobacterium: a snapshot of its genetic diversity and evolution	PLoS ONE 10 (2), E0117912 (2015)
NZ_JDUP01000009	Bifidobacterium kashiwanohense JCM 15439 = DSM21854		Sun,Z., Zhang,W., Guo,C., Yang,X., Liu,W., Wu,Y., Song,Y., Kwok,L.Y., Cui,Y., Menghe,B., Yang,R., Hu,L. and Zhang,H.	Comparative genomic analysis of 45 type strains of the genus Bifidobacterium: a snapshot of its genetic diversity and evolution	PLoS ONE 10 (2), E0117912 (2015)
NZ_JDUP01000010	Bifidobacterium kashiwanohense JCM 15439 = DSM21854		Sun,Z., Zhang,W., Guo,C., Yang,X., Liu,W., Wu,Y., Song,Y., Kwok,L.Y., Cui,Y., Menghe,B., Yang,R., Hu,L. and Zhang,H.	Comparative genomic analysis of 45 type strains of the genus Bifidobacterium: a snapshot of its genetic diversity and evolution	PLoS ONE 10 (2), E0117912 (2015)
NZ_JDUP01000011	Bifidobacterium kashiwanohense JCM 15439 = DSM21854		Sun,Z., Zhang,W., Guo,C., Yang,X., Liu,W., Wu,Y., Song,Y., Kwok,L.Y., Cui,Y., Menghe,B., Yang,R., Hu,L. and Zhang,H.	Comparative genomic analysis of 45 type strains of the genus Bifidobacterium: a snapshot of its genetic diversity and evolution	PLoS ONE 10 (2), E0117912 (2015)
NZ_JDUP01000012	Bifidobacterium kashiwanohense JCM 15439 = DSM21854		Sun,Z., Zhang,W., Guo,C., Yang,X., Liu,W., Wu,Y., Song,Y., Kwok,L.Y., Cui,Y., Menghe,B., Yang,R., Hu,L. and Zhang,H.	Comparative genomic analysis of 45 type strains of the genus Bifidobacterium: a snapshot of its genetic diversity and evolution	PLoS ONE 10 (2), E0117912 (2015)
NZ_JDUP01000013	Bifidobacterium kashiwanohense JCM 15439 = DSM21854		Sun,Z., Zhang,W., Guo,C., Yang,X., Liu,W., Wu,Y., Song,Y., Kwok,L.Y., Cui,Y., Menghe,B., Yang,R., Hu,L. and Zhang,H.	Comparative genomic analysis of 45 type strains of the genus Bifidobacterium: a snapshot of its genetic diversity and evolution	PLoS ONE 10 (2), E0117912 (2015)
NZ_JDUP01000014	Bifidobacterium kashiwanohense JCM 15439 = DSM21854		Sun,Z., Zhang,W., Guo,C., Yang,X., Liu,W., Wu,Y., Song,Y., Kwok,L.Y., Cui,Y., Menghe,B., Yang,R., Hu,L. and Zhang,H.	Comparative genomic analysis of 45 type strains of the genus Bifidobacterium: a snapshot of its genetic diversity and evolution	PLoS ONE 10 (2), E0117912 (2015)
NZ_JDUP01000015	Bifidobacterium kashiwanohense JCM 15439 = DSM21854		Sun,Z., Zhang,W., Guo,C., Yang,X., Liu,W., Wu,Y., Song,Y., Kwok,L.Y., Cui,Y., Menghe,B., Yang,R., Hu,L. and Zhang,H.	Comparative genomic analysis of 45 type strains of the genus Bifidobacterium: a snapshot of its genetic diversity and evolution	PLoS ONE 10 (2), E0117912 (2015)
NZ_JDUP01000016	Bifidobacterium kashiwanohense JCM 15439 = DSM21854		Sun,Z., Zhang,W., Guo,C., Yang,X., Liu,W., Wu,Y., Song,Y., Kwok,L.Y., Cui,Y., Menghe,B., Yang,R., Hu,L. and Zhang,H.	Comparative genomic analysis of 45 type strains of the genus Bifidobacterium: a snapshot of its genetic diversity and evolution	PLoS ONE 10 (2), E0117912 (2015)
NZ_JDUP01000017	Bifidobacterium kashiwanohense JCM 15439 = DSM21854		Sun,Z., Zhang,W., Guo,C., Yang,X., Liu,W., Wu,Y., Song,Y., Kwok,L.Y., Cui,Y., Menghe,B., Yang,R., Hu,L. and Zhang,H.	Comparative genomic analysis of 45 type strains of the genus Bifidobacterium: a snapshot of its genetic diversity and evolution	PLoS ONE 10 (2), E0117912 (2015)
NZ_JDUP01000018	Bifidobacterium kashiwanohense JCM 15439 = DSM21854		Sun,Z., Zhang,W., Guo,C., Yang,X., Liu,W., Wu,Y., Song,Y., Kwok,L.Y., Cui,Y., Menghe,B., Yang,R., Hu,L. and Zhang,H.	Comparative genomic analysis of 45 type strains of the genus Bifidobacterium: a snapshot of its genetic diversity and evolution	PLoS ONE 10 (2), E0117912 (2015)
NZ_JDUP01000019	Bifidobacterium kashiwanohense JCM 15439 = DSM21854		Sun,Z., Zhang,W., Guo,C., Yang,X., Liu,W., Wu,Y., Song,Y., Kwok,L.Y., Cui,Y., Menghe,B., Yang,R., Hu,L. and Zhang,H.	Comparative genomic analysis of 45 type strains of the genus Bifidobacterium: a snapshot of its genetic diversity and evolution	PLoS ONE 10 (2), E0117912 (2015)
NZ_JDUP01000020	Bifidobacterium kashiwanohense JCM 15439 = DSM21854		Sun,Z., Zhang,W., Guo,C., Yang,X., Liu,W., Wu,Y., Song,Y., Kwok,L.Y., Cui,Y., Menghe,B., Yang,R., Hu,L. and Zhang,H.	Comparative genomic analysis of 45 type strains of the genus Bifidobacterium: a snapshot of its genetic diversity and evolution	PLoS ONE 10 (2), E0117912 (2015)
NZ_JDUP01000021	Bifidobacterium kashiwanohense JCM 15439 = DSM21854		Sun,Z., Zhang,W., Guo,C., Yang,X., Liu,W., Wu,Y., Song,Y., Kwok,L.Y., Cui,Y., Menghe,B., Yang,R., Hu,L. and Zhang,H.	Comparative genomic analysis of 45 type strains of the genus Bifidobacterium: a snapshot of its genetic diversity and evolution	PLoS ONE 10 (2), E0117912 (2015)
NZ_JDUP01000022	Bifidobacterium kashiwanohense JCM 15439 = DSM21854		Sun,Z., Zhang,W., Guo,C., Yang,X., Liu,W., Wu,Y., Song,Y., Kwok,L.Y., Cui,Y., Menghe,B., Yang,R., Hu,L. and Zhang,H.	Comparative genomic analysis of 45 type strains of the genus Bifidobacterium: a snapshot of its genetic diversity and evolution	PLoS ONE 10 (2), E0117912 (2015)
NZ_JDUP01000023	Bifidobacterium kashiwanohense JCM 15439 = DSM21854		Sun,Z., Zhang,W., Guo,C., Yang,X., Liu,W., Wu,Y., Song,Y., Kwok,L.Y., Cui,Y., Menghe,B., Yang,R., Hu,L. and Zhang,H.	Comparative genomic analysis of 45 type strains of the genus Bifidobacterium: a snapshot of its genetic diversity and evolution	PLoS ONE 10 (2), E0117912 (2015)
NZ_JDUP01000024	Bifidobacterium kashiwanohense JCM 15439 = DSM21854		Sun,Z., Zhang,W., Guo,C., Yang,X., Liu,W., Wu,Y., Song,Y., Kwok,L.Y., Cui,Y., Menghe,B., Yang,R., Hu,L. and Zhang,H.	Comparative genomic analysis of 45 type strains of the genus Bifidobacterium: a snapshot of its genetic diversity and evolution	PLoS ONE 10 (2), E0117912 (2015)
NZ_JDUP01000025	Bifidobacterium kashiwanohense JCM 15439 = DSM21854		Sun,Z., Zhang,W., Guo,C., Yang,X., Liu,W., Wu,Y., Song,Y., Kwok,L.Y., Cui,Y., Menghe,B., Yang,R., Hu,L. and Zhang,H.	Comparative genomic analysis of 45 type strains of the genus Bifidobacterium: a snapshot of its genetic diversity and evolution	PLoS ONE 10 (2), E0117912 (2015)
NZ_JDUP01000026	Bifidobacterium kashiwanohense JCM 15439 = DSM21854		Sun,Z., Zhang,W., Guo,C., Yang,X., Liu,W., Wu,Y., Song,Y., Kwok,L.Y., Cui,Y., Menghe,B., Yang,R., Hu,L. and Zhang,H.	Comparative genomic analysis of 45 type strains of the genus Bifidobacterium: a snapshot of its genetic diversity and evolution	PLoS ONE 10 (2), E0117912 (2015)
NZ_JDUP01000027	Bifidobacterium kashiwanohense JCM 15439 = DSM21854		Sun,Z., Zhang,W., Guo,C., Yang,X., Liu,W., Wu,Y., Song,Y., Kwok,L.Y., Cui,Y., Menghe,B., Yang,R., Hu,L. and Zhang,H.	Comparative genomic analysis of 45 type strains of the genus Bifidobacterium: a snapshot of its genetic diversity and evolution	PLoS ONE 10 (2), E0117912 (2015)
NZ_JDUP01000028	Bifidobacterium kashiwanohense JCM 15439 = DSM21854		Sun,Z., Zhang,W., Guo,C., Yang,X., Liu,W., Wu,Y., Song,Y., Kwok,L.Y., Cui,Y., Menghe,B., Yang,R., Hu,L. and Zhang,H.	Comparative genomic analysis of 45 type strains of the genus Bifidobacterium: a snapshot of its genetic diversity and evolution	PLoS ONE 10 (2), E0117912 (2015)
NZ_JDUP01000029	Bifidobacterium kashiwanohense JCM 15439 = DSM21854		Sun,Z., Zhang,W., Guo,C., Yang,X., Liu,W., Wu,Y., Song,Y., Kwok,L.Y., Cui,Y., Menghe,B., Yang,R., Hu,L. and Zhang,H.	Comparative genomic analysis of 45 type strains of the genus Bifidobacterium: a snapshot of its genetic diversity and evolution	PLoS ONE 10 (2), E0117912 (2015)
NZ_JDUP01000030	Bifidobacterium kashiwanohense JCM 15439 = DSM21854		Sun,Z., Zhang,W., Guo,C., Yang,X., Liu,W., Wu,Y., Song,Y., Kwok,L.Y., Cui,Y., Menghe,B., Yang,R., Hu,L. and Zhang,H.	Comparative genomic analysis of 45 type strains of the genus Bifidobacterium: a snapshot of its genetic diversity and evolution	PLoS ONE 10 (2), E0117912 (2015)
NZ_JDUP01000031	Bifidobacterium kashiwanohense JCM 15439 = DSM21854		Sun,Z., Zhang,W., Guo,C., Yang,X., Liu,W., Wu,Y., Song,Y., Kwok,L.Y., Cui,Y., Menghe,B., Yang,R., Hu,L. and Zhang,H.	Comparative genomic analysis of 45 type strains of the genus Bifidobacterium: a snapshot of its genetic diversity and evolution	PLoS ONE 10 (2), E0117912 (2015)
NZ_JDUP01000032	Bifidobacterium kashiwanohense JCM 15439 = DSM21854		Sun,Z., Zhang,W., Guo,C., Yang,X., Liu,W., Wu,Y., Song,Y., Kwok,L.Y., Cui,Y., Menghe,B., Yang,R., Hu,L. and Zhang,H.	Comparative genomic analysis of 45 type strains of the genus Bifidobacterium: a snapshot of its genetic diversity and evolution	PLoS ONE 10 (2), E0117912 (2015)
NZ_JDUP01000033	Bifidobacterium kashiwanohense JCM 15439 = DSM21854		Sun,Z., Zhang,W., Guo,C., Yang,X., Liu,W., Wu,Y., Song,Y., Kwok,L.Y., Cui,Y., Menghe,B., Yang,R., Hu,L. and Zhang,H.	Comparative genomic analysis of 45 type strains of the genus Bifidobacterium: a snapshot of its genetic diversity and evolution	PLoS ONE 10 (2), E0117912 (2015)
NZ_AQGL01000001	Bifidobacterium longum D2957		none
NZ_AQGL01000002	Bifidobacterium longum D2957		none
NZ_AQGL01000003	Bifidobacterium longum D2957		none
NZ_AQGL01000004	Bifidobacterium longum D2957		none
NZ_AQGL01000005	Bifidobacterium longum D2957		none
NZ_AQGL01000006	Bifidobacterium longum D2957		none
NZ_AQGL01000007	Bifidobacterium longum D2957		none
NZ_AQGL01000008	Bifidobacterium longum D2957		none
NZ_AQGL01000009	Bifidobacterium longum D2957		none
NZ_AQGL01000010	Bifidobacterium longum D2957		none
NZ_AQGL01000011	Bifidobacterium longum D2957		none
NZ_AQGL01000012	Bifidobacterium longum D2957		none
NZ_DS990238	Bifidobacterium longum subsp. infantis CCUG52486		none
NZ_DS990239	Bifidobacterium longum subsp. infantis CCUG52486		none
NZ_DS990240	Bifidobacterium longum subsp. infantis CCUG52486		none
NZ_DS990241	Bifidobacterium longum subsp. infantis CCUG52486		none
NZ_DS990242	Bifidobacterium longum subsp. infantis CCUG52486		none
NZ_DS990243	Bifidobacterium longum subsp. infantis CCUG52486		none
NZ_DS990244	Bifidobacterium longum subsp. infantis CCUG52486		none
NZ_DS990245	Bifidobacterium longum subsp. infantis CCUG52486		none
NZ_DS990246	Bifidobacterium longum subsp. infantis CCUG52486		none
NZ_DS990247	Bifidobacterium longum subsp. infantis CCUG52486		none
NZ_DS990248	Bifidobacterium longum subsp. infantis CCUG52486		none
NZ_DS990249	Bifidobacterium longum subsp. infantis CCUG52486		none
NZ_DS990250	Bifidobacterium longum subsp. infantis CCUG52486		none
NZ_DS990251	Bifidobacterium longum subsp. infantis CCUG52486		none
NZ_DS990252	Bifidobacterium longum subsp. infantis CCUG52486		none
NZ_DS990253	Bifidobacterium longum subsp. infantis CCUG52486		none
NZ_DS990259	Bifidobacterium longum subsp. infantis CCUG52486		none
NZ_AJTF01000002	Bifidobacterium longum subsp. longum 1-6B		none
NZ_AJTF01000003	Bifidobacterium longum subsp. longum 1-6B		none
NZ_AJTF01000005	Bifidobacterium longum subsp. longum 1-6B		none
NZ_AJTF01000006	Bifidobacterium longum subsp. longum 1-6B		none
NZ_AJTF01000007	Bifidobacterium longum subsp. longum 1-6B		none
NZ_AJTF01000009	Bifidobacterium longum subsp. longum 1-6B		none
NZ_AJTF01000010	Bifidobacterium longum subsp. longum 1-6B		none
NZ_AJTF01000011	Bifidobacterium longum subsp. longum 1-6B		none
NZ_AJTF01000012	Bifidobacterium longum subsp. longum 1-6B		none
NZ_AJTF01000013	Bifidobacterium longum subsp. longum 1-6B		none
NZ_AJTF01000015	Bifidobacterium longum subsp. longum 1-6B		none
NZ_AJTF01000016	Bifidobacterium longum subsp. longum 1-6B		none
NZ_AJTF01000017	Bifidobacterium longum subsp. longum 1-6B		none
NZ_AJTF01000019	Bifidobacterium longum subsp. longum 1-6B		none
NZ_AJTF01000021	Bifidobacterium longum subsp. longum 1-6B		none
NZ_AJTF01000023	Bifidobacterium longum subsp. longum 1-6B		none
NZ_AJTF01000024	Bifidobacterium longum subsp. longum 1-6B		none
NZ_AJTF01000025	Bifidobacterium longum subsp. longum 1-6B		none
NZ_AJTF01000026	Bifidobacterium longum subsp. longum 1-6B		none
NZ_AJTF01000027	Bifidobacterium longum subsp. longum 1-6B		none
NZ_AJTF01000028	Bifidobacterium longum subsp. longum 1-6B		none
NZ_AJTF01000030	Bifidobacterium longum subsp. longum 1-6B		none
NZ_AJTF01000031	Bifidobacterium longum subsp. longum 1-6B		none
NZ_AJTF01000033	Bifidobacterium longum subsp. longum 1-6B		none
NZ_AJTF01000034	Bifidobacterium longum subsp. longum 1-6B		none
NZ_AJTF01000036	Bifidobacterium longum subsp. longum 1-6B		none
NZ_AJTF01000038	Bifidobacterium longum subsp. longum 1-6B		none
NZ_AJTF01000039	Bifidobacterium longum subsp. longum 1-6B		none
NZ_AJTF01000040	Bifidobacterium longum subsp. longum 1-6B		none
NZ_AJTF01000041	Bifidobacterium longum subsp. longum 1-6B		none
NZ_AJTF01000042	Bifidobacterium longum subsp. longum 1-6B		none
NZ_AJTF01000043	Bifidobacterium longum subsp. longum 1-6B		none
NZ_AJTF01000044	Bifidobacterium longum subsp. longum 1-6B		none
NZ_AJTF01000045	Bifidobacterium longum subsp. longum 1-6B		none
NZ_AJTF01000049	Bifidobacterium longum subsp. longum 1-6B		none
NZ_AJTF01000050	Bifidobacterium longum subsp. longum 1-6B		none
NZ_AJTF01000051	Bifidobacterium longum subsp. longum 1-6B		none
NZ_AJTF01000052	Bifidobacterium longum subsp. longum 1-6B		none
NZ_AJTF01000056	Bifidobacterium longum subsp. longum 1-6B		none
NZ_AJTF01000057	Bifidobacterium longum subsp. longum 1-6B		none
NZ_AJTF01000058	Bifidobacterium longum subsp. longum 1-6B		none
NZ_AJTF01000060	Bifidobacterium longum subsp. longum 1-6B		none
NZ_AJTF01000061	Bifidobacterium longum subsp. longum 1-6B		none
NZ_AJTF01000064	Bifidobacterium longum subsp. longum 1-6B		none
NZ_AJTF01000067	Bifidobacterium longum subsp. longum 1-6B		none
NZ_AJTF01000069	Bifidobacterium longum subsp. longum 1-6B		none
NZ_AJTF01000070	Bifidobacterium longum subsp. longum 1-6B		none
NZ_AJTF01000074	Bifidobacterium longum subsp. longum 1-6B		none
NZ_AJTF01000075	Bifidobacterium longum subsp. longum 1-6B		none
NZ_AJTF01000076	Bifidobacterium longum subsp. longum 1-6B		none
NZ_AJTF01000077	Bifidobacterium longum subsp. longum 1-6B		none
NZ_AJTF01000079	Bifidobacterium longum subsp. longum 1-6B		none
NZ_AJTF01000080	Bifidobacterium longum subsp. longum 1-6B		none
NZ_AJTF01000082	Bifidobacterium longum subsp. longum 1-6B		none
NZ_AJTF01000083	Bifidobacterium longum subsp. longum 1-6B		none
NZ_AJTF01000084	Bifidobacterium longum subsp. longum 1-6B		none
NZ_AJTF01000085	Bifidobacterium longum subsp. longum 1-6B		none
NZ_AJTF01000086	Bifidobacterium longum subsp. longum 1-6B		none
NZ_AJTF01000087	Bifidobacterium longum subsp. longum 1-6B		none
NZ_AJTF01000089	Bifidobacterium longum subsp. longum 1-6B		none
NZ_AJTF01000091	Bifidobacterium longum subsp. longum 1-6B		none
NZ_AJTF01000092	Bifidobacterium longum subsp. longum 1-6B		none
NZ_AJTF01000093	Bifidobacterium longum subsp. longum 1-6B		none
NZ_AJTF01000094	Bifidobacterium longum subsp. longum 1-6B		none
NZ_AJTF01000095	Bifidobacterium longum subsp. longum 1-6B		none
NZ_AJTF01000096	Bifidobacterium longum subsp. longum 1-6B		none
NZ_AJTF01000097	Bifidobacterium longum subsp. longum 1-6B		none
NZ_AJTF01000098	Bifidobacterium longum subsp. longum 1-6B		none
NZ_AJTF01000099	Bifidobacterium longum subsp. longum 1-6B		none
NZ_AJTF01000102	Bifidobacterium longum subsp. longum 1-6B		none
NZ_AJTF01000104	Bifidobacterium longum subsp. longum 1-6B		none
NZ_AJTF01000105	Bifidobacterium longum subsp. longum 1-6B		none
NZ_AJTF01000106	Bifidobacterium longum subsp. longum 1-6B		none
NZ_AJTF01000107	Bifidobacterium longum subsp. longum 1-6B		none
NZ_AJTF01000111	Bifidobacterium longum subsp. longum 1-6B		none
NZ_AJTF01000112	Bifidobacterium longum subsp. longum 1-6B		none
NZ_AJTF01000113	Bifidobacterium longum subsp. longum 1-6B		none
NZ_AJTF01000114	Bifidobacterium longum subsp. longum 1-6B		none
NZ_AJTF01000115	Bifidobacterium longum subsp. longum 1-6B		none
NZ_AJTF01000116	Bifidobacterium longum subsp. longum 1-6B		none
NZ_AJTF01000117	Bifidobacterium longum subsp. longum 1-6B		none
NZ_AJTF01000118	Bifidobacterium longum subsp. longum 1-6B		none
NZ_AJTF01000119	Bifidobacterium longum subsp. longum 1-6B		none
NZ_AJTF01000120	Bifidobacterium longum subsp. longum 1-6B		none
NZ_AJTF01000121	Bifidobacterium longum subsp. longum 1-6B		none
NZ_AJTF01000122	Bifidobacterium longum subsp. longum 1-6B		none
NZ_AJTF01000123	Bifidobacterium longum subsp. longum 1-6B		none
NZ_AJTF01000124	Bifidobacterium longum subsp. longum 1-6B		none
NZ_AJTF01000126	Bifidobacterium longum subsp. longum 1-6B		none
NZ_AJTF01000128	Bifidobacterium longum subsp. longum 1-6B		none
NZ_AJTF01000129	Bifidobacterium longum subsp. longum 1-6B		none
NZ_AJTF01000132	Bifidobacterium longum subsp. longum 1-6B		none
NZ_AJTF01000133	Bifidobacterium longum subsp. longum 1-6B		none
NZ_AJTF01000134	Bifidobacterium longum subsp. longum 1-6B		none
NZ_AJTF01000136	Bifidobacterium longum subsp. longum 1-6B		none
NZ_AJTF01000140	Bifidobacterium longum subsp. longum 1-6B		none
NZ_AJTF01000141	Bifidobacterium longum subsp. longum 1-6B		none
NZ_AJTF01000142	Bifidobacterium longum subsp. longum 1-6B		none
NZ_AJTF01000143	Bifidobacterium longum subsp. longum 1-6B		none
NZ_AJTF01000147	Bifidobacterium longum subsp. longum 1-6B		none
NZ_AJTF01000151	Bifidobacterium longum subsp. longum 1-6B		none
NZ_AJTF01000152	Bifidobacterium longum subsp. longum 1-6B		none
NZ_AJTF01000153	Bifidobacterium longum subsp. longum 1-6B		none
NZ_AJTF01000154	Bifidobacterium longum subsp. longum 1-6B		none
NZ_AJTF01000155	Bifidobacterium longum subsp. longum 1-6B		none
NZ_AJTF01000156	Bifidobacterium longum subsp. longum 1-6B		none
NZ_AJTF01000157	Bifidobacterium longum subsp. longum 1-6B		none
NZ_AJTF01000158	Bifidobacterium longum subsp. longum 1-6B		none
NZ_AJTF01000159	Bifidobacterium longum subsp. longum 1-6B		none
NZ_AJTF01000160	Bifidobacterium longum subsp. longum 1-6B		none
NZ_AJTF01000162	Bifidobacterium longum subsp. longum 1-6B		none
NZ_AJTF01000163	Bifidobacterium longum subsp. longum 1-6B		none
NZ_AJTF01000164	Bifidobacterium longum subsp. longum 1-6B		none
NZ_AJTF01000165	Bifidobacterium longum subsp. longum 1-6B		none
NZ_AJTF01000166	Bifidobacterium longum subsp. longum 1-6B		none
NZ_AJTF01000167	Bifidobacterium longum subsp. longum 1-6B		none
NZ_AJTJ01000001	Bifidobacterium longum subsp. longum 2-2B		none
NZ_AJTJ01000002	Bifidobacterium longum subsp. longum 2-2B		none
NZ_AJTJ01000003	Bifidobacterium longum subsp. longum 2-2B		none
NZ_AJTJ01000004	Bifidobacterium longum subsp. longum 2-2B		none
NZ_AJTJ01000005	Bifidobacterium longum subsp. longum 2-2B		none
NZ_AJTJ01000006	Bifidobacterium longum subsp. longum 2-2B		none
NZ_AJTJ01000007	Bifidobacterium longum subsp. longum 2-2B		none
NZ_AJTJ01000008	Bifidobacterium longum subsp. longum 2-2B		none
NZ_AJTJ01000009	Bifidobacterium longum subsp. longum 2-2B		none
NZ_AJTJ01000010	Bifidobacterium longum subsp. longum 2-2B		none
NZ_AJTJ01000011	Bifidobacterium longum subsp. longum 2-2B		none
NZ_AJTJ01000012	Bifidobacterium longum subsp. longum 2-2B		none
NZ_AJTJ01000013	Bifidobacterium longum subsp. longum 2-2B		none
NZ_AJTJ01000014	Bifidobacterium longum subsp. longum 2-2B		none
NZ_AJTJ01000015	Bifidobacterium longum subsp. longum 2-2B		none
NZ_AJTJ01000016	Bifidobacterium longum subsp. longum 2-2B		none
NZ_AJTJ01000017	Bifidobacterium longum subsp. longum 2-2B		none
NZ_AJTJ01000018	Bifidobacterium longum subsp. longum 2-2B		none
NZ_AJTJ01000019	Bifidobacterium longum subsp. longum 2-2B		none
NZ_AJTJ01000020	Bifidobacterium longum subsp. longum 2-2B		none
NZ_AJTJ01000021	Bifidobacterium longum subsp. longum 2-2B		none
NZ_AJTJ01000022	Bifidobacterium longum subsp. longum 2-2B		none
NZ_AJTJ01000023	Bifidobacterium longum subsp. longum 2-2B		none
NZ_AJTJ01000024	Bifidobacterium longum subsp. longum 2-2B		none
NZ_AJTJ01000025	Bifidobacterium longum subsp. longum 2-2B		none
NZ_AJTJ01000026	Bifidobacterium longum subsp. longum 2-2B		none
NZ_AJTJ01000027	Bifidobacterium longum subsp. longum 2-2B		none
NZ_AJTJ01000028	Bifidobacterium longum subsp. longum 2-2B		none
NZ_AJTJ01000029	Bifidobacterium longum subsp. longum 2-2B		none
NZ_AJTJ01000030	Bifidobacterium longum subsp. longum 2-2B		none
NZ_AJTJ01000031	Bifidobacterium longum subsp. longum 2-2B		none
NZ_AJTJ01000032	Bifidobacterium longum subsp. longum 2-2B		none
NZ_AJTJ01000033	Bifidobacterium longum subsp. longum 2-2B		none
NZ_AJTJ01000034	Bifidobacterium longum subsp. longum 2-2B		none
NZ_AJTJ01000035	Bifidobacterium longum subsp. longum 2-2B		none
NZ_AJTJ01000036	Bifidobacterium longum subsp. longum 2-2B		none
NZ_AJTJ01000037	Bifidobacterium longum subsp. longum 2-2B		none
NZ_AJTJ01000038	Bifidobacterium longum subsp. longum 2-2B		none
NZ_AJTJ01000039	Bifidobacterium longum subsp. longum 2-2B		none
NZ_AJTJ01000040	Bifidobacterium longum subsp. longum 2-2B		none
NZ_AJTJ01000041	Bifidobacterium longum subsp. longum 2-2B		none
NZ_AJTJ01000042	Bifidobacterium longum subsp. longum 2-2B		none
NZ_AJTJ01000043	Bifidobacterium longum subsp. longum 2-2B		none
NZ_AJTJ01000044	Bifidobacterium longum subsp. longum 2-2B		none
NZ_AJTJ01000045	Bifidobacterium longum subsp. longum 2-2B		none
NZ_AJTJ01000046	Bifidobacterium longum subsp. longum 2-2B		none
NZ_AJTJ01000047	Bifidobacterium longum subsp. longum 2-2B		none
NZ_AJTJ01000048	Bifidobacterium longum subsp. longum 2-2B		none
NZ_AJTJ01000049	Bifidobacterium longum subsp. longum 2-2B		none
NZ_AJTJ01000050	Bifidobacterium longum subsp. longum 2-2B		none
NZ_AJTJ01000051	Bifidobacterium longum subsp. longum 2-2B		none
NZ_AJTJ01000052	Bifidobacterium longum subsp. longum 2-2B		none
NZ_AJTJ01000053	Bifidobacterium longum subsp. longum 2-2B		none
NZ_AJTJ01000054	Bifidobacterium longum subsp. longum 2-2B		none
NZ_AJTJ01000055	Bifidobacterium longum subsp. longum 2-2B		none
NZ_AJTJ01000056	Bifidobacterium longum subsp. longum 2-2B		none
NZ_AJTJ01000057	Bifidobacterium longum subsp. longum 2-2B		none
NZ_AJTJ01000058	Bifidobacterium longum subsp. longum 2-2B		none
NZ_AJTJ01000059	Bifidobacterium longum subsp. longum 2-2B		none
NZ_AJTJ01000060	Bifidobacterium longum subsp. longum 2-2B		none
NZ_AJTJ01000061	Bifidobacterium longum subsp. longum 2-2B		none
NZ_AJTJ01000062	Bifidobacterium longum subsp. longum 2-2B		none
NZ_AJTJ01000063	Bifidobacterium longum subsp. longum 2-2B		none
NZ_AJTJ01000064	Bifidobacterium longum subsp. longum 2-2B		none
NZ_AJTJ01000065	Bifidobacterium longum subsp. longum 2-2B		none
NZ_AJTJ01000066	Bifidobacterium longum subsp. longum 2-2B		none
NZ_AJTJ01000067	Bifidobacterium longum subsp. longum 2-2B		none
NZ_AJTJ01000068	Bifidobacterium longum subsp. longum 2-2B		none
NZ_AJTJ01000069	Bifidobacterium longum subsp. longum 2-2B		none
NZ_AJTJ01000070	Bifidobacterium longum subsp. longum 2-2B		none
NZ_AJTJ01000071	Bifidobacterium longum subsp. longum 2-2B		none
NZ_AJTJ01000072	Bifidobacterium longum subsp. longum 2-2B		none
NZ_AJTJ01000073	Bifidobacterium longum subsp. longum 2-2B		none
NZ_AJTJ01000074	Bifidobacterium longum subsp. longum 2-2B		none
NZ_AJTJ01000075	Bifidobacterium longum subsp. longum 2-2B		none
NZ_AJTJ01000076	Bifidobacterium longum subsp. longum 2-2B		none
NZ_AJTJ01000077	Bifidobacterium longum subsp. longum 2-2B		none
NZ_AJTJ01000078	Bifidobacterium longum subsp. longum 2-2B		none
NZ_AJTJ01000079	Bifidobacterium longum subsp. longum 2-2B		none
NZ_AJTJ01000080	Bifidobacterium longum subsp. longum 2-2B		none
NZ_AJTJ01000081	Bifidobacterium longum subsp. longum 2-2B		none
NZ_AJTJ01000082	Bifidobacterium longum subsp. longum 2-2B		none
NZ_AJTJ01000083	Bifidobacterium longum subsp. longum 2-2B		none
NZ_AJTJ01000084	Bifidobacterium longum subsp. longum 2-2B		none
NZ_AJTJ01000085	Bifidobacterium longum subsp. longum 2-2B		none
NZ_AJTJ01000086	Bifidobacterium longum subsp. longum 2-2B		none
NZ_AJTJ01000087	Bifidobacterium longum subsp. longum 2-2B		none
NZ_AJTJ01000088	Bifidobacterium longum subsp. longum 2-2B		none
NZ_AJTJ01000089	Bifidobacterium longum subsp. longum 2-2B		none
NZ_AJTJ01000090	Bifidobacterium longum subsp. longum 2-2B		none
NZ_AJTJ01000091	Bifidobacterium longum subsp. longum 2-2B		none
NZ_AJTJ01000092	Bifidobacterium longum subsp. longum 2-2B		none
NZ_AJTJ01000093	Bifidobacterium longum subsp. longum 2-2B		none
NZ_AJTJ01000094	Bifidobacterium longum subsp. longum 2-2B		none
NZ_AJTJ01000095	Bifidobacterium longum subsp. longum 2-2B		none
NZ_AJTJ01000096	Bifidobacterium longum subsp. longum 2-2B		none
NZ_AJTJ01000097	Bifidobacterium longum subsp. longum 2-2B		none
NZ_AJTJ01000098	Bifidobacterium longum subsp. longum 2-2B		none
NZ_AJTJ01000099	Bifidobacterium longum subsp. longum 2-2B		none
NZ_AJTJ01000100	Bifidobacterium longum subsp. longum 2-2B		none
NZ_AJTJ01000101	Bifidobacterium longum subsp. longum 2-2B		none
NZ_AJTJ01000102	Bifidobacterium longum subsp. longum 2-2B		none
NZ_AJTJ01000103	Bifidobacterium longum subsp. longum 2-2B		none
NZ_AJTJ01000104	Bifidobacterium longum subsp. longum 2-2B		none
NZ_AJTJ01000105	Bifidobacterium longum subsp. longum 2-2B		none
NZ_AJTJ01000106	Bifidobacterium longum subsp. longum 2-2B		none
NZ_AJTJ01000107	Bifidobacterium longum subsp. longum 2-2B		none
NZ_AJTJ01000108	Bifidobacterium longum subsp. longum 2-2B		none
NZ_AJTJ01000109	Bifidobacterium longum subsp. longum 2-2B		none
NZ_AJTJ01000110	Bifidobacterium longum subsp. longum 2-2B		none
NZ_AJTJ01000111	Bifidobacterium longum subsp. longum 2-2B		none
NZ_AJTJ01000112	Bifidobacterium longum subsp. longum 2-2B		none
NZ_AJTJ01000113	Bifidobacterium longum subsp. longum 2-2B		none
NZ_AJTJ01000114	Bifidobacterium longum subsp. longum 2-2B		none
NZ_AJTJ01000115	Bifidobacterium longum subsp. longum 2-2B		none
NZ_AJTJ01000116	Bifidobacterium longum subsp. longum 2-2B		none
NZ_AJTJ01000117	Bifidobacterium longum subsp. longum 2-2B		none
NZ_AJTJ01000118	Bifidobacterium longum subsp. longum 2-2B		none
NZ_AJTJ01000119	Bifidobacterium longum subsp. longum 2-2B		none
NZ_AJTJ01000120	Bifidobacterium longum subsp. longum 2-2B		none
NZ_AJTJ01000121	Bifidobacterium longum subsp. longum 2-2B		none
NZ_AJTJ01000122	Bifidobacterium longum subsp. longum 2-2B		none
NZ_AJTJ01000123	Bifidobacterium longum subsp. longum 2-2B		none
NZ_AJTJ01000124	Bifidobacterium longum subsp. longum 2-2B		none
NZ_AJTJ01000125	Bifidobacterium longum subsp. longum 2-2B		none
NZ_AJTJ01000126	Bifidobacterium longum subsp. longum 2-2B		none
NZ_AJTJ01000127	Bifidobacterium longum subsp. longum 2-2B		none
NZ_AJTJ01000128	Bifidobacterium longum subsp. longum 2-2B		none
NZ_AJTJ01000129	Bifidobacterium longum subsp. longum 2-2B		none
NZ_AJTJ01000130	Bifidobacterium longum subsp. longum 2-2B		none
NZ_AJTJ01000131	Bifidobacterium longum subsp. longum 2-2B		none
NZ_AJTJ01000132	Bifidobacterium longum subsp. longum 2-2B		none
NZ_AJTJ01000133	Bifidobacterium longum subsp. longum 2-2B		none
NZ_AJTJ01000134	Bifidobacterium longum subsp. longum 2-2B		none
NZ_AJTJ01000135	Bifidobacterium longum subsp. longum 2-2B		none
NZ_AJTJ01000136	Bifidobacterium longum subsp. longum 2-2B		none
NZ_AJTJ01000137	Bifidobacterium longum subsp. longum 2-2B		none
NZ_AJTJ01000138	Bifidobacterium longum subsp. longum 2-2B		none
NZ_AJTJ01000139	Bifidobacterium longum subsp. longum 2-2B		none
NZ_AJTJ01000140	Bifidobacterium longum subsp. longum 2-2B		none
NZ_AJTJ01000141	Bifidobacterium longum subsp. longum 2-2B		none
NZ_AJTI01000001	Bifidobacterium longum subsp. longum 35B		Shkoporov,A.N., Efimov,B.A., Khokhlova,E.V., Chaplin,A.V., Kafarskaya,L.I., Durkin,A.S., McCorrison,J., Torralba,M., Gillis,M., Sutton,G., Weibel,D.B., Nelson,K.E. and Smeianov,V.V.	Draft Genome Sequences of Two Pairs of Human Intestinal and 2-2B, Consecutively Isolated from Two Children after a 5-Year Time Period	Genome Announc 1 (3) (2013)
NZ_AJTI01000002	Bifidobacterium longum subsp. longum 35B		Shkoporov,A.N., Efimov,B.A., Khokhlova,E.V., Chaplin,A.V., Kafarskaya,L.I., Durkin,A.S., McCorrison,J., Torralba,M., Gillis,M., Sutton,G., Weibel,D.B., Nelson,K.E. and Smeianov,V.V.	Draft Genome Sequences of Two Pairs of Human Intestinal and 2-2B, Consecutively Isolated from Two Children after a 5-Year Time Period	Genome Announc 1 (3) (2013)
NZ_AJTI01000003	Bifidobacterium longum subsp. longum 35B		Shkoporov,A.N., Efimov,B.A., Khokhlova,E.V., Chaplin,A.V., Kafarskaya,L.I., Durkin,A.S., McCorrison,J., Torralba,M., Gillis,M., Sutton,G., Weibel,D.B., Nelson,K.E. and Smeianov,V.V.	Draft Genome Sequences of Two Pairs of Human Intestinal and 2-2B, Consecutively Isolated from Two Children after a 5-Year Time Period	Genome Announc 1 (3) (2013)
NZ_AJTI01000004	Bifidobacterium longum subsp. longum 35B		Shkoporov,A.N., Efimov,B.A., Khokhlova,E.V., Chaplin,A.V., Kafarskaya,L.I., Durkin,A.S., McCorrison,J., Torralba,M., Gillis,M., Sutton,G., Weibel,D.B., Nelson,K.E. and Smeianov,V.V.	Draft Genome Sequences of Two Pairs of Human Intestinal and 2-2B, Consecutively Isolated from Two Children after a 5-Year Time Period	Genome Announc 1 (3) (2013)
NZ_AJTI01000005	Bifidobacterium longum subsp. longum 35B		Shkoporov,A.N., Efimov,B.A., Khokhlova,E.V., Chaplin,A.V., Kafarskaya,L.I., Durkin,A.S., McCorrison,J., Torralba,M., Gillis,M., Sutton,G., Weibel,D.B., Nelson,K.E. and Smeianov,V.V.	Draft Genome Sequences of Two Pairs of Human Intestinal and 2-2B, Consecutively Isolated from Two Children after a 5-Year Time Period	Genome Announc 1 (3) (2013)
NZ_AJTI01000006	Bifidobacterium longum subsp. longum 35B		Shkoporov,A.N., Efimov,B.A., Khokhlova,E.V., Chaplin,A.V., Kafarskaya,L.I., Durkin,A.S., McCorrison,J., Torralba,M., Gillis,M., Sutton,G., Weibel,D.B., Nelson,K.E. and Smeianov,V.V.	Draft Genome Sequences of Two Pairs of Human Intestinal and 2-2B, Consecutively Isolated from Two Children after a 5-Year Time Period	Genome Announc 1 (3) (2013)
NZ_AJTI01000007	Bifidobacterium longum subsp. longum 35B		Shkoporov,A.N., Efimov,B.A., Khokhlova,E.V., Chaplin,A.V., Kafarskaya,L.I., Durkin,A.S., McCorrison,J., Torralba,M., Gillis,M., Sutton,G., Weibel,D.B., Nelson,K.E. and Smeianov,V.V.	Draft Genome Sequences of Two Pairs of Human Intestinal and 2-2B, Consecutively Isolated from Two Children after a 5-Year Time Period	Genome Announc 1 (3) (2013)
NZ_AJTI01000008	Bifidobacterium longum subsp. longum 35B		Shkoporov,A.N., Efimov,B.A., Khokhlova,E.V., Chaplin,A.V., Kafarskaya,L.I., Durkin,A.S., McCorrison,J., Torralba,M., Gillis,M., Sutton,G., Weibel,D.B., Nelson,K.E. and Smeianov,V.V.	Draft Genome Sequences of Two Pairs of Human Intestinal and 2-2B, Consecutively Isolated from Two Children after a 5-Year Time Period	Genome Announc 1 (3) (2013)
NZ_AJTI01000009	Bifidobacterium longum subsp. longum 35B		Shkoporov,A.N., Efimov,B.A., Khokhlova,E.V., Chaplin,A.V., Kafarskaya,L.I., Durkin,A.S., McCorrison,J., Torralba,M., Gillis,M., Sutton,G., Weibel,D.B., Nelson,K.E. and Smeianov,V.V.	Draft Genome Sequences of Two Pairs of Human Intestinal and 2-2B, Consecutively Isolated from Two Children after a 5-Year Time Period	Genome Announc 1 (3) (2013)
NZ_AJTI01000010	Bifidobacterium longum subsp. longum 35B		Shkoporov,A.N., Efimov,B.A., Khokhlova,E.V., Chaplin,A.V., Kafarskaya,L.I., Durkin,A.S., McCorrison,J., Torralba,M., Gillis,M., Sutton,G., Weibel,D.B., Nelson,K.E. and Smeianov,V.V.	Draft Genome Sequences of Two Pairs of Human Intestinal and 2-2B, Consecutively Isolated from Two Children after a 5-Year Time Period	Genome Announc 1 (3) (2013)
NZ_AJTI01000011	Bifidobacterium longum subsp. longum 35B		Shkoporov,A.N., Efimov,B.A., Khokhlova,E.V., Chaplin,A.V., Kafarskaya,L.I., Durkin,A.S., McCorrison,J., Torralba,M., Gillis,M., Sutton,G., Weibel,D.B., Nelson,K.E. and Smeianov,V.V.	Draft Genome Sequences of Two Pairs of Human Intestinal and 2-2B, Consecutively Isolated from Two Children after a 5-Year Time Period	Genome Announc 1 (3) (2013)
NZ_AJTI01000012	Bifidobacterium longum subsp. longum 35B		Shkoporov,A.N., Efimov,B.A., Khokhlova,E.V., Chaplin,A.V., Kafarskaya,L.I., Durkin,A.S., McCorrison,J., Torralba,M., Gillis,M., Sutton,G., Weibel,D.B., Nelson,K.E. and Smeianov,V.V.	Draft Genome Sequences of Two Pairs of Human Intestinal and 2-2B, Consecutively Isolated from Two Children after a 5-Year Time Period	Genome Announc 1 (3) (2013)
NZ_AJTI01000013	Bifidobacterium longum subsp. longum 35B		Shkoporov,A.N., Efimov,B.A., Khokhlova,E.V., Chaplin,A.V., Kafarskaya,L.I., Durkin,A.S., McCorrison,J., Torralba,M., Gillis,M., Sutton,G., Weibel,D.B., Nelson,K.E. and Smeianov,V.V.	Draft Genome Sequences of Two Pairs of Human Intestinal and 2-2B, Consecutively Isolated from Two Children after a 5-Year Time Period	Genome Announc 1 (3) (2013)
NZ_AJTI01000014	Bifidobacterium longum subsp. longum 35B		Shkoporov,A.N., Efimov,B.A., Khokhlova,E.V., Chaplin,A.V., Kafarskaya,L.I., Durkin,A.S., McCorrison,J., Torralba,M., Gillis,M., Sutton,G., Weibel,D.B., Nelson,K.E. and Smeianov,V.V.	Draft Genome Sequences of Two Pairs of Human Intestinal and 2-2B, Consecutively Isolated from Two Children after a 5-Year Time Period	Genome Announc 1 (3) (2013)
NZ_AJTI01000015	Bifidobacterium longum subsp. longum 35B		Shkoporov,A.N., Efimov,B.A., Khokhlova,E.V., Chaplin,A.V., Kafarskaya,L.I., Durkin,A.S., McCorrison,J., Torralba,M., Gillis,M., Sutton,G., Weibel,D.B., Nelson,K.E. and Smeianov,V.V.	Draft Genome Sequences of Two Pairs of Human Intestinal and 2-2B, Consecutively Isolated from Two Children after a 5-Year Time Period	Genome Announc 1 (3) (2013)
NZ_AJTI01000016	Bifidobacterium longum subsp. longum 35B		Shkoporov,A.N., Efimov,B.A., Khokhlova,E.V., Chaplin,A.V., Kafarskaya,L.I., Durkin,A.S., McCorrison,J., Torralba,M., Gillis,M., Sutton,G., Weibel,D.B., Nelson,K.E. and Smeianov,V.V.	Draft Genome Sequences of Two Pairs of Human Intestinal and 2-2B, Consecutively Isolated from Two Children after a 5-Year Time Period	Genome Announc 1 (3) (2013)
NZ_AJTI01000017	Bifidobacterium longum subsp. longum 35B		Shkoporov,A.N., Efimov,B.A., Khokhlova,E.V., Chaplin,A.V., Kafarskaya,L.I., Durkin,A.S., McCorrison,J., Torralba,M., Gillis,M., Sutton,G., Weibel,D.B., Nelson,K.E. and Smeianov,V.V.	Draft Genome Sequences of Two Pairs of Human Intestinal and 2-2B, Consecutively Isolated from Two Children after a 5-Year Time Period	Genome Announc 1 (3) (2013)
NZ_AJTI01000018	Bifidobacterium longum subsp. longum 35B		Shkoporov,A.N., Efimov,B.A., Khokhlova,E.V., Chaplin,A.V., Kafarskaya,L.I., Durkin,A.S., McCorrison,J., Torralba,M., Gillis,M., Sutton,G., Weibel,D.B., Nelson,K.E. and Smeianov,V.V.	Draft Genome Sequences of Two Pairs of Human Intestinal and 2-2B, Consecutively Isolated from Two Children after a 5-Year Time Period	Genome Announc 1 (3) (2013)
NZ_AJTI01000019	Bifidobacterium longum subsp. longum 35B		Shkoporov,A.N., Efimov,B.A., Khokhlova,E.V., Chaplin,A.V., Kafarskaya,L.I., Durkin,A.S., McCorrison,J., Torralba,M., Gillis,M., Sutton,G., Weibel,D.B., Nelson,K.E. and Smeianov,V.V.	Draft Genome Sequences of Two Pairs of Human Intestinal and 2-2B, Consecutively Isolated from Two Children after a 5-Year Time Period	Genome Announc 1 (3) (2013)
NZ_AJTI01000020	Bifidobacterium longum subsp. longum 35B		Shkoporov,A.N., Efimov,B.A., Khokhlova,E.V., Chaplin,A.V., Kafarskaya,L.I., Durkin,A.S., McCorrison,J., Torralba,M., Gillis,M., Sutton,G., Weibel,D.B., Nelson,K.E. and Smeianov,V.V.	Draft Genome Sequences of Two Pairs of Human Intestinal and 2-2B, Consecutively Isolated from Two Children after a 5-Year Time Period	Genome Announc 1 (3) (2013)
NZ_AJTI01000021	Bifidobacterium longum subsp. longum 35B		Shkoporov,A.N., Efimov,B.A., Khokhlova,E.V., Chaplin,A.V., Kafarskaya,L.I., Durkin,A.S., McCorrison,J., Torralba,M., Gillis,M., Sutton,G., Weibel,D.B., Nelson,K.E. and Smeianov,V.V.	Draft Genome Sequences of Two Pairs of Human Intestinal and 2-2B, Consecutively Isolated from Two Children after a 5-Year Time Period	Genome Announc 1 (3) (2013)
NZ_AJTI01000022	Bifidobacterium longum subsp. longum 35B		Shkoporov,A.N., Efimov,B.A., Khokhlova,E.V., Chaplin,A.V., Kafarskaya,L.I., Durkin,A.S., McCorrison,J., Torralba,M., Gillis,M., Sutton,G., Weibel,D.B., Nelson,K.E. and Smeianov,V.V.	Draft Genome Sequences of Two Pairs of Human Intestinal and 2-2B, Consecutively Isolated from Two Children after a 5-Year Time Period	Genome Announc 1 (3) (2013)
NZ_AJTI01000023	Bifidobacterium longum subsp. longum 35B		Shkoporov,A.N., Efimov,B.A., Khokhlova,E.V., Chaplin,A.V., Kafarskaya,L.I., Durkin,A.S., McCorrison,J., Torralba,M., Gillis,M., Sutton,G., Weibel,D.B., Nelson,K.E. and Smeianov,V.V.	Draft Genome Sequences of Two Pairs of Human Intestinal and 2-2B, Consecutively Isolated from Two Children after a 5-Year Time Period	Genome Announc 1 (3) (2013)
NZ_AJTI01000024	Bifidobacterium longum subsp. longum 35B		Shkoporov,A.N., Efimov,B.A., Khokhlova,E.V., Chaplin,A.V., Kafarskaya,L.I., Durkin,A.S., McCorrison,J., Torralba,M., Gillis,M., Sutton,G., Weibel,D.B., Nelson,K.E. and Smeianov,V.V.	Draft Genome Sequences of Two Pairs of Human Intestinal and 2-2B, Consecutively Isolated from Two Children after a 5-Year Time Period	Genome Announc 1 (3) (2013)
NZ_AJTI01000025	Bifidobacterium longum subsp. longum 35B		Shkoporov,A.N., Efimov,B.A., Khokhlova,E.V., Chaplin,A.V., Kafarskaya,L.I., Durkin,A.S., McCorrison,J., Torralba,M., Gillis,M., Sutton,G., Weibel,D.B., Nelson,K.E. and Smeianov,V.V.	Draft Genome Sequences of Two Pairs of Human Intestinal and 2-2B, Consecutively Isolated from Two Children after a 5-Year Time Period	Genome Announc 1 (3) (2013)
NZ_AJTI01000026	Bifidobacterium longum subsp. longum 35B		Shkoporov,A.N., Efimov,B.A., Khokhlova,E.V., Chaplin,A.V., Kafarskaya,L.I., Durkin,A.S., McCorrison,J., Torralba,M., Gillis,M., Sutton,G., Weibel,D.B., Nelson,K.E. and Smeianov,V.V.	Draft Genome Sequences of Two Pairs of Human Intestinal and 2-2B, Consecutively Isolated from Two Children after a 5-Year Time Period	Genome Announc 1 (3) (2013)
NZ_AJTI01000027	Bifidobacterium longum subsp. longum 35B		Shkoporov,A.N., Efimov,B.A., Khokhlova,E.V., Chaplin,A.V., Kafarskaya,L.I., Durkin,A.S., McCorrison,J., Torralba,M., Gillis,M., Sutton,G., Weibel,D.B., Nelson,K.E. and Smeianov,V.V.	Draft Genome Sequences of Two Pairs of Human Intestinal and 2-2B, Consecutively Isolated from Two Children after a 5-Year Time Period	Genome Announc 1 (3) (2013)
NZ_AJTI01000028	Bifidobacterium longum subsp. longum 35B		Shkoporov,A.N., Efimov,B.A., Khokhlova,E.V., Chaplin,A.V., Kafarskaya,L.I., Durkin,A.S., McCorrison,J., Torralba,M., Gillis,M., Sutton,G., Weibel,D.B., Nelson,K.E. and Smeianov,V.V.	Draft Genome Sequences of Two Pairs of Human Intestinal and 2-2B, Consecutively Isolated from Two Children after a 5-Year Time Period	Genome Announc 1 (3) (2013)
NZ_AJTI01000029	Bifidobacterium longum subsp. longum 35B		Shkoporov,A.N., Efimov,B.A., Khokhlova,E.V., Chaplin,A.V., Kafarskaya,L.I., Durkin,A.S., McCorrison,J., Torralba,M., Gillis,M., Sutton,G., Weibel,D.B., Nelson,K.E. and Smeianov,V.V.	Draft Genome Sequences of Two Pairs of Human Intestinal and 2-2B, Consecutively Isolated from Two Children after a 5-Year Time Period	Genome Announc 1 (3) (2013)
NZ_AJTI01000030	Bifidobacterium longum subsp. longum 35B		Shkoporov,A.N., Efimov,B.A., Khokhlova,E.V., Chaplin,A.V., Kafarskaya,L.I., Durkin,A.S., McCorrison,J., Torralba,M., Gillis,M., Sutton,G., Weibel,D.B., Nelson,K.E. and Smeianov,V.V.	Draft Genome Sequences of Two Pairs of Human Intestinal and 2-2B, Consecutively Isolated from Two Children after a 5-Year Time Period	Genome Announc 1 (3) (2013)
NZ_AJTI01000031	Bifidobacterium longum subsp. longum 35B		Shkoporov,A.N., Efimov,B.A., Khokhlova,E.V., Chaplin,A.V., Kafarskaya,L.I., Durkin,A.S., McCorrison,J., Torralba,M., Gillis,M., Sutton,G., Weibel,D.B., Nelson,K.E. and Smeianov,V.V.	Draft Genome Sequences of Two Pairs of Human Intestinal and 2-2B, Consecutively Isolated from Two Children after a 5-Year Time Period	Genome Announc 1 (3) (2013)
NZ_AJTI01000032	Bifidobacterium longum subsp. longum 35B		Shkoporov,A.N., Efimov,B.A., Khokhlova,E.V., Chaplin,A.V., Kafarskaya,L.I., Durkin,A.S., McCorrison,J., Torralba,M., Gillis,M., Sutton,G., Weibel,D.B., Nelson,K.E. and Smeianov,V.V.	Draft Genome Sequences of Two Pairs of Human Intestinal and 2-2B, Consecutively Isolated from Two Children after a 5-Year Time Period	Genome Announc 1 (3) (2013)
NZ_AJTI01000033	Bifidobacterium longum subsp. longum 35B		Shkoporov,A.N., Efimov,B.A., Khokhlova,E.V., Chaplin,A.V., Kafarskaya,L.I., Durkin,A.S., McCorrison,J., Torralba,M., Gillis,M., Sutton,G., Weibel,D.B., Nelson,K.E. and Smeianov,V.V.	Draft Genome Sequences of Two Pairs of Human Intestinal and 2-2B, Consecutively Isolated from Two Children after a 5-Year Time Period	Genome Announc 1 (3) (2013)
NZ_AJTI01000034	Bifidobacterium longum subsp. longum 35B		Shkoporov,A.N., Efimov,B.A., Khokhlova,E.V., Chaplin,A.V., Kafarskaya,L.I., Durkin,A.S., McCorrison,J., Torralba,M., Gillis,M., Sutton,G., Weibel,D.B., Nelson,K.E. and Smeianov,V.V.	Draft Genome Sequences of Two Pairs of Human Intestinal and 2-2B, Consecutively Isolated from Two Children after a 5-Year Time Period	Genome Announc 1 (3) (2013)
NZ_AJTI01000035	Bifidobacterium longum subsp. longum 35B		Shkoporov,A.N., Efimov,B.A., Khokhlova,E.V., Chaplin,A.V., Kafarskaya,L.I., Durkin,A.S., McCorrison,J., Torralba,M., Gillis,M., Sutton,G., Weibel,D.B., Nelson,K.E. and Smeianov,V.V.	Draft Genome Sequences of Two Pairs of Human Intestinal and 2-2B, Consecutively Isolated from Two Children after a 5-Year Time Period	Genome Announc 1 (3) (2013)
NZ_AJTI01000036	Bifidobacterium longum subsp. longum 35B		Shkoporov,A.N., Efimov,B.A., Khokhlova,E.V., Chaplin,A.V., Kafarskaya,L.I., Durkin,A.S., McCorrison,J., Torralba,M., Gillis,M., Sutton,G., Weibel,D.B., Nelson,K.E. and Smeianov,V.V.	Draft Genome Sequences of Two Pairs of Human Intestinal and 2-2B, Consecutively Isolated from Two Children after a 5-Year Time Period	Genome Announc 1 (3) (2013)
NZ_AJTI01000037	Bifidobacterium longum subsp. longum 35B		Shkoporov,A.N., Efimov,B.A., Khokhlova,E.V., Chaplin,A.V., Kafarskaya,L.I., Durkin,A.S., McCorrison,J., Torralba,M., Gillis,M., Sutton,G., Weibel,D.B., Nelson,K.E. and Smeianov,V.V.	Draft Genome Sequences of Two Pairs of Human Intestinal and 2-2B, Consecutively Isolated from Two Children after a 5-Year Time Period	Genome Announc 1 (3) (2013)
NZ_AJTI01000038	Bifidobacterium longum subsp. longum 35B		Shkoporov,A.N., Efimov,B.A., Khokhlova,E.V., Chaplin,A.V., Kafarskaya,L.I., Durkin,A.S., McCorrison,J., Torralba,M., Gillis,M., Sutton,G., Weibel,D.B., Nelson,K.E. and Smeianov,V.V.	Draft Genome Sequences of Two Pairs of Human Intestinal and 2-2B, Consecutively Isolated from Two Children after a 5-Year Time Period	Genome Announc 1 (3) (2013)
NZ_AJTI01000039	Bifidobacterium longum subsp. longum 35B		Shkoporov,A.N., Efimov,B.A., Khokhlova,E.V., Chaplin,A.V., Kafarskaya,L.I., Durkin,A.S., McCorrison,J., Torralba,M., Gillis,M., Sutton,G., Weibel,D.B., Nelson,K.E. and Smeianov,V.V.	Draft Genome Sequences of Two Pairs of Human Intestinal and 2-2B, Consecutively Isolated from Two Children after a 5-Year Time Period	Genome Announc 1 (3) (2013)
NZ_AJTI01000040	Bifidobacterium longum subsp. longum 35B		Shkoporov,A.N., Efimov,B.A., Khokhlova,E.V., Chaplin,A.V., Kafarskaya,L.I., Durkin,A.S., McCorrison,J., Torralba,M., Gillis,M., Sutton,G., Weibel,D.B., Nelson,K.E. and Smeianov,V.V.	Draft Genome Sequences of Two Pairs of Human Intestinal and 2-2B, Consecutively Isolated from Two Children after a 5-Year Time Period	Genome Announc 1 (3) (2013)
NZ_AJTI01000041	Bifidobacterium longum subsp. longum 35B		Shkoporov,A.N., Efimov,B.A., Khokhlova,E.V., Chaplin,A.V., Kafarskaya,L.I., Durkin,A.S., McCorrison,J., Torralba,M., Gillis,M., Sutton,G., Weibel,D.B., Nelson,K.E. and Smeianov,V.V.	Draft Genome Sequences of Two Pairs of Human Intestinal and 2-2B, Consecutively Isolated from Two Children after a 5-Year Time Period	Genome Announc 1 (3) (2013)
NZ_AJTI01000042	Bifidobacterium longum subsp. longum 35B		Shkoporov,A.N., Efimov,B.A., Khokhlova,E.V., Chaplin,A.V., Kafarskaya,L.I., Durkin,A.S., McCorrison,J., Torralba,M., Gillis,M., Sutton,G., Weibel,D.B., Nelson,K.E. and Smeianov,V.V.	Draft Genome Sequences of Two Pairs of Human Intestinal and 2-2B, Consecutively Isolated from Two Children after a 5-Year Time Period	Genome Announc 1 (3) (2013)
NZ_AJTI01000043	Bifidobacterium longum subsp. longum 35B		Shkoporov,A.N., Efimov,B.A., Khokhlova,E.V., Chaplin,A.V., Kafarskaya,L.I., Durkin,A.S., McCorrison,J., Torralba,M., Gillis,M., Sutton,G., Weibel,D.B., Nelson,K.E. and Smeianov,V.V.	Draft Genome Sequences of Two Pairs of Human Intestinal and 2-2B, Consecutively Isolated from Two Children after a 5-Year Time Period	Genome Announc 1 (3) (2013)
NZ_AJTI01000044	Bifidobacterium longum subsp. longum 35B		Shkoporov,A.N., Efimov,B.A., Khokhlova,E.V., Chaplin,A.V., Kafarskaya,L.I., Durkin,A.S., McCorrison,J., Torralba,M., Gillis,M., Sutton,G., Weibel,D.B., Nelson,K.E. and Smeianov,V.V.	Draft Genome Sequences of Two Pairs of Human Intestinal and 2-2B, Consecutively Isolated from Two Children after a 5-Year Time Period	Genome Announc 1 (3) (2013)
NZ_AJTI01000045	Bifidobacterium longum subsp. longum 35B		Shkoporov,A.N., Efimov,B.A., Khokhlova,E.V., Chaplin,A.V., Kafarskaya,L.I., Durkin,A.S., McCorrison,J., Torralba,M., Gillis,M., Sutton,G., Weibel,D.B., Nelson,K.E. and Smeianov,V.V.	Draft Genome Sequences of Two Pairs of Human Intestinal and 2-2B, Consecutively Isolated from Two Children after a 5-Year Time Period	Genome Announc 1 (3) (2013)
NZ_AJTI01000046	Bifidobacterium longum subsp. longum 35B		Shkoporov,A.N., Efimov,B.A., Khokhlova,E.V., Chaplin,A.V., Kafarskaya,L.I., Durkin,A.S., McCorrison,J., Torralba,M., Gillis,M., Sutton,G., Weibel,D.B., Nelson,K.E. and Smeianov,V.V.	Draft Genome Sequences of Two Pairs of Human Intestinal and 2-2B, Consecutively Isolated from Two Children after a 5-Year Time Period	Genome Announc 1 (3) (2013)
NZ_AJTI01000047	Bifidobacterium longum subsp. longum 35B		Shkoporov,A.N., Efimov,B.A., Khokhlova,E.V., Chaplin,A.V., Kafarskaya,L.I., Durkin,A.S., McCorrison,J., Torralba,M., Gillis,M., Sutton,G., Weibel,D.B., Nelson,K.E. and Smeianov,V.V.	Draft Genome Sequences of Two Pairs of Human Intestinal and 2-2B, Consecutively Isolated from Two Children after a 5-Year Time Period	Genome Announc 1 (3) (2013)
NZ_AJTI01000048	Bifidobacterium longum subsp. longum 35B		Shkoporov,A.N., Efimov,B.A., Khokhlova,E.V., Chaplin,A.V., Kafarskaya,L.I., Durkin,A.S., McCorrison,J., Torralba,M., Gillis,M., Sutton,G., Weibel,D.B., Nelson,K.E. and Smeianov,V.V.	Draft Genome Sequences of Two Pairs of Human Intestinal and 2-2B, Consecutively Isolated from Two Children after a 5-Year Time Period	Genome Announc 1 (3) (2013)
NZ_AJTI01000049	Bifidobacterium longum subsp. longum 35B		Shkoporov,A.N., Efimov,B.A., Khokhlova,E.V., Chaplin,A.V., Kafarskaya,L.I., Durkin,A.S., McCorrison,J., Torralba,M., Gillis,M., Sutton,G., Weibel,D.B., Nelson,K.E. and Smeianov,V.V.	Draft Genome Sequences of Two Pairs of Human Intestinal and 2-2B, Consecutively Isolated from Two Children after a 5-Year Time Period	Genome Announc 1 (3) (2013)
NZ_AJTI01000050	Bifidobacterium longum subsp. longum 35B		Shkoporov,A.N., Efimov,B.A., Khokhlova,E.V., Chaplin,A.V., Kafarskaya,L.I., Durkin,A.S., McCorrison,J., Torralba,M., Gillis,M., Sutton,G., Weibel,D.B., Nelson,K.E. and Smeianov,V.V.	Draft Genome Sequences of Two Pairs of Human Intestinal and 2-2B, Consecutively Isolated from Two Children after a 5-Year Time Period	Genome Announc 1 (3) (2013)
NZ_AJTI01000051	Bifidobacterium longum subsp. longum 35B		Shkoporov,A.N., Efimov,B.A., Khokhlova,E.V., Chaplin,A.V., Kafarskaya,L.I., Durkin,A.S., McCorrison,J., Torralba,M., Gillis,M., Sutton,G., Weibel,D.B., Nelson,K.E. and Smeianov,V.V.	Draft Genome Sequences of Two Pairs of Human Intestinal and 2-2B, Consecutively Isolated from Two Children after a 5-Year Time Period	Genome Announc 1 (3) (2013)
NZ_AJTI01000052	Bifidobacterium longum subsp. longum 35B		Shkoporov,A.N., Efimov,B.A., Khokhlova,E.V., Chaplin,A.V., Kafarskaya,L.I., Durkin,A.S., McCorrison,J., Torralba,M., Gillis,M., Sutton,G., Weibel,D.B., Nelson,K.E. and Smeianov,V.V.	Draft Genome Sequences of Two Pairs of Human Intestinal and 2-2B, Consecutively Isolated from Two Children after a 5-Year Time Period	Genome Announc 1 (3) (2013)
NZ_AJTI01000053	Bifidobacterium longum subsp. longum 35B		Shkoporov,A.N., Efimov,B.A., Khokhlova,E.V., Chaplin,A.V., Kafarskaya,L.I., Durkin,A.S., McCorrison,J., Torralba,M., Gillis,M., Sutton,G., Weibel,D.B., Nelson,K.E. and Smeianov,V.V.	Draft Genome Sequences of Two Pairs of Human Intestinal and 2-2B, Consecutively Isolated from Two Children after a 5-Year Time Period	Genome Announc 1 (3) (2013)
NZ_AJTI01000054	Bifidobacterium longum subsp. longum 35B		Shkoporov,A.N., Efimov,B.A., Khokhlova,E.V., Chaplin,A.V., Kafarskaya,L.I., Durkin,A.S., McCorrison,J., Torralba,M., Gillis,M., Sutton,G., Weibel,D.B., Nelson,K.E. and Smeianov,V.V.	Draft Genome Sequences of Two Pairs of Human Intestinal and 2-2B, Consecutively Isolated from Two Children after a 5-Year Time Period	Genome Announc 1 (3) (2013)
NZ_AJTI01000055	Bifidobacterium longum subsp. longum 35B		Shkoporov,A.N., Efimov,B.A., Khokhlova,E.V., Chaplin,A.V., Kafarskaya,L.I., Durkin,A.S., McCorrison,J., Torralba,M., Gillis,M., Sutton,G., Weibel,D.B., Nelson,K.E. and Smeianov,V.V.	Draft Genome Sequences of Two Pairs of Human Intestinal and 2-2B, Consecutively Isolated from Two Children after a 5-Year Time Period	Genome Announc 1 (3) (2013)
NZ_AJTI01000056	Bifidobacterium longum subsp. longum 35B		Shkoporov,A.N., Efimov,B.A., Khokhlova,E.V., Chaplin,A.V., Kafarskaya,L.I., Durkin,A.S., McCorrison,J., Torralba,M., Gillis,M., Sutton,G., Weibel,D.B., Nelson,K.E. and Smeianov,V.V.	Draft Genome Sequences of Two Pairs of Human Intestinal and 2-2B, Consecutively Isolated from Two Children after a 5-Year Time Period	Genome Announc 1 (3) (2013)
NZ_AJTI01000057	Bifidobacterium longum subsp. longum 35B		Shkoporov,A.N., Efimov,B.A., Khokhlova,E.V., Chaplin,A.V., Kafarskaya,L.I., Durkin,A.S., McCorrison,J., Torralba,M., Gillis,M., Sutton,G., Weibel,D.B., Nelson,K.E. and Smeianov,V.V.	Draft Genome Sequences of Two Pairs of Human Intestinal and 2-2B, Consecutively Isolated from Two Children after a 5-Year Time Period	Genome Announc 1 (3) (2013)
NZ_AJTI01000058	Bifidobacterium longum subsp. longum 35B		Shkoporov,A.N., Efimov,B.A., Khokhlova,E.V., Chaplin,A.V., Kafarskaya,L.I., Durkin,A.S., McCorrison,J., Torralba,M., Gillis,M., Sutton,G., Weibel,D.B., Nelson,K.E. and Smeianov,V.V.	Draft Genome Sequences of Two Pairs of Human Intestinal and 2-2B, Consecutively Isolated from Two Children after a 5-Year Time Period	Genome Announc 1 (3) (2013)
NZ_AJTI01000059	Bifidobacterium longum subsp. longum 35B		Shkoporov,A.N., Efimov,B.A., Khokhlova,E.V., Chaplin,A.V., Kafarskaya,L.I., Durkin,A.S., McCorrison,J., Torralba,M., Gillis,M., Sutton,G., Weibel,D.B., Nelson,K.E. and Smeianov,V.V.	Draft Genome Sequences of Two Pairs of Human Intestinal and 2-2B, Consecutively Isolated from Two Children after a 5-Year Time Period	Genome Announc 1 (3) (2013)
NZ_AJTI01000060	Bifidobacterium longum subsp. longum 35B		Shkoporov,A.N., Efimov,B.A., Khokhlova,E.V., Chaplin,A.V., Kafarskaya,L.I., Durkin,A.S., McCorrison,J., Torralba,M., Gillis,M., Sutton,G., Weibel,D.B., Nelson,K.E. and Smeianov,V.V.	Draft Genome Sequences of Two Pairs of Human Intestinal and 2-2B, Consecutively Isolated from Two Children after a 5-Year Time Period	Genome Announc 1 (3) (2013)
NZ_AJTI01000061	Bifidobacterium longum subsp. longum 35B		Shkoporov,A.N., Efimov,B.A., Khokhlova,E.V., Chaplin,A.V., Kafarskaya,L.I., Durkin,A.S., McCorrison,J., Torralba,M., Gillis,M., Sutton,G., Weibel,D.B., Nelson,K.E. and Smeianov,V.V.	Draft Genome Sequences of Two Pairs of Human Intestinal and 2-2B, Consecutively Isolated from Two Children after a 5-Year Time Period	Genome Announc 1 (3) (2013)
NZ_AJTI01000062	Bifidobacterium longum subsp. longum 35B		Shkoporov,A.N., Efimov,B.A., Khokhlova,E.V., Chaplin,A.V., Kafarskaya,L.I., Durkin,A.S., McCorrison,J., Torralba,M., Gillis,M., Sutton,G., Weibel,D.B., Nelson,K.E. and Smeianov,V.V.	Draft Genome Sequences of Two Pairs of Human Intestinal and 2-2B, Consecutively Isolated from Two Children after a 5-Year Time Period	Genome Announc 1 (3) (2013)
NZ_AJTI01000063	Bifidobacterium longum subsp. longum 35B		Shkoporov,A.N., Efimov,B.A., Khokhlova,E.V., Chaplin,A.V., Kafarskaya,L.I., Durkin,A.S., McCorrison,J., Torralba,M., Gillis,M., Sutton,G., Weibel,D.B., Nelson,K.E. and Smeianov,V.V.	Draft Genome Sequences of Two Pairs of Human Intestinal and 2-2B, Consecutively Isolated from Two Children after a 5-Year Time Period	Genome Announc 1 (3) (2013)
NZ_AJTI01000064	Bifidobacterium longum subsp. longum 35B		Shkoporov,A.N., Efimov,B.A., Khokhlova,E.V., Chaplin,A.V., Kafarskaya,L.I., Durkin,A.S., McCorrison,J., Torralba,M., Gillis,M., Sutton,G., Weibel,D.B., Nelson,K.E. and Smeianov,V.V.	Draft Genome Sequences of Two Pairs of Human Intestinal and 2-2B, Consecutively Isolated from Two Children after a 5-Year Time Period	Genome Announc 1 (3) (2013)
NZ_AJTI01000065	Bifidobacterium longum subsp. longum 35B		Shkoporov,A.N., Efimov,B.A., Khokhlova,E.V., Chaplin,A.V., Kafarskaya,L.I., Durkin,A.S., McCorrison,J., Torralba,M., Gillis,M., Sutton,G., Weibel,D.B., Nelson,K.E. and Smeianov,V.V.	Draft Genome Sequences of Two Pairs of Human Intestinal and 2-2B, Consecutively Isolated from Two Children after a 5-Year Time Period	Genome Announc 1 (3) (2013)
NZ_AJTI01000066	Bifidobacterium longum subsp. longum 35B		Shkoporov,A.N., Efimov,B.A., Khokhlova,E.V., Chaplin,A.V., Kafarskaya,L.I., Durkin,A.S., McCorrison,J., Torralba,M., Gillis,M., Sutton,G., Weibel,D.B., Nelson,K.E. and Smeianov,V.V.	Draft Genome Sequences of Two Pairs of Human Intestinal and 2-2B, Consecutively Isolated from Two Children after a 5-Year Time Period	Genome Announc 1 (3) (2013)
NZ_AJTI01000067	Bifidobacterium longum subsp. longum 35B		Shkoporov,A.N., Efimov,B.A., Khokhlova,E.V., Chaplin,A.V., Kafarskaya,L.I., Durkin,A.S., McCorrison,J., Torralba,M., Gillis,M., Sutton,G., Weibel,D.B., Nelson,K.E. and Smeianov,V.V.	Draft Genome Sequences of Two Pairs of Human Intestinal and 2-2B, Consecutively Isolated from Two Children after a 5-Year Time Period	Genome Announc 1 (3) (2013)
NZ_AJTI01000068	Bifidobacterium longum subsp. longum 35B		Shkoporov,A.N., Efimov,B.A., Khokhlova,E.V., Chaplin,A.V., Kafarskaya,L.I., Durkin,A.S., McCorrison,J., Torralba,M., Gillis,M., Sutton,G., Weibel,D.B., Nelson,K.E. and Smeianov,V.V.	Draft Genome Sequences of Two Pairs of Human Intestinal and 2-2B, Consecutively Isolated from Two Children after a 5-Year Time Period	Genome Announc 1 (3) (2013)
NZ_AJTI01000069	Bifidobacterium longum subsp. longum 35B		Shkoporov,A.N., Efimov,B.A., Khokhlova,E.V., Chaplin,A.V., Kafarskaya,L.I., Durkin,A.S., McCorrison,J., Torralba,M., Gillis,M., Sutton,G., Weibel,D.B., Nelson,K.E. and Smeianov,V.V.	Draft Genome Sequences of Two Pairs of Human Intestinal and 2-2B, Consecutively Isolated from Two Children after a 5-Year Time Period	Genome Announc 1 (3) (2013)
NZ_AJTI01000070	Bifidobacterium longum subsp. longum 35B		Shkoporov,A.N., Efimov,B.A., Khokhlova,E.V., Chaplin,A.V., Kafarskaya,L.I., Durkin,A.S., McCorrison,J., Torralba,M., Gillis,M., Sutton,G., Weibel,D.B., Nelson,K.E. and Smeianov,V.V.	Draft Genome Sequences of Two Pairs of Human Intestinal and 2-2B, Consecutively Isolated from Two Children after a 5-Year Time Period	Genome Announc 1 (3) (2013)
NZ_AJTI01000071	Bifidobacterium longum subsp. longum 35B		Shkoporov,A.N., Efimov,B.A., Khokhlova,E.V., Chaplin,A.V., Kafarskaya,L.I., Durkin,A.S., McCorrison,J., Torralba,M., Gillis,M., Sutton,G., Weibel,D.B., Nelson,K.E. and Smeianov,V.V.	Draft Genome Sequences of Two Pairs of Human Intestinal and 2-2B, Consecutively Isolated from Two Children after a 5-Year Time Period	Genome Announc 1 (3) (2013)
NZ_AJTI01000072	Bifidobacterium longum subsp. longum 35B		Shkoporov,A.N., Efimov,B.A., Khokhlova,E.V., Chaplin,A.V., Kafarskaya,L.I., Durkin,A.S., McCorrison,J., Torralba,M., Gillis,M., Sutton,G., Weibel,D.B., Nelson,K.E. and Smeianov,V.V.	Draft Genome Sequences of Two Pairs of Human Intestinal and 2-2B, Consecutively Isolated from Two Children after a 5-Year Time Period	Genome Announc 1 (3) (2013)
NZ_AJTI01000073	Bifidobacterium longum subsp. longum 35B		Shkoporov,A.N., Efimov,B.A., Khokhlova,E.V., Chaplin,A.V., Kafarskaya,L.I., Durkin,A.S., McCorrison,J., Torralba,M., Gillis,M., Sutton,G., Weibel,D.B., Nelson,K.E. and Smeianov,V.V.	Draft Genome Sequences of Two Pairs of Human Intestinal and 2-2B, Consecutively Isolated from Two Children after a 5-Year Time Period	Genome Announc 1 (3) (2013)
NZ_AJTI01000074	Bifidobacterium longum subsp. longum 35B		Shkoporov,A.N., Efimov,B.A., Khokhlova,E.V., Chaplin,A.V., Kafarskaya,L.I., Durkin,A.S., McCorrison,J., Torralba,M., Gillis,M., Sutton,G., Weibel,D.B., Nelson,K.E. and Smeianov,V.V.	Draft Genome Sequences of Two Pairs of Human Intestinal and 2-2B, Consecutively Isolated from Two Children after a 5-Year Time Period	Genome Announc 1 (3) (2013)
NZ_AJTI01000075	Bifidobacterium longum subsp. longum 35B		Shkoporov,A.N., Efimov,B.A., Khokhlova,E.V., Chaplin,A.V., Kafarskaya,L.I., Durkin,A.S., McCorrison,J., Torralba,M., Gillis,M., Sutton,G., Weibel,D.B., Nelson,K.E. and Smeianov,V.V.	Draft Genome Sequences of Two Pairs of Human Intestinal and 2-2B, Consecutively Isolated from Two Children after a 5-Year Time Period	Genome Announc 1 (3) (2013)
NZ_AJTI01000076	Bifidobacterium longum subsp. longum 35B		Shkoporov,A.N., Efimov,B.A., Khokhlova,E.V., Chaplin,A.V., Kafarskaya,L.I., Durkin,A.S., McCorrison,J., Torralba,M., Gillis,M., Sutton,G., Weibel,D.B., Nelson,K.E. and Smeianov,V.V.	Draft Genome Sequences of Two Pairs of Human Intestinal and 2-2B, Consecutively Isolated from Two Children after a 5-Year Time Period	Genome Announc 1 (3) (2013)
NZ_AJTI01000077	Bifidobacterium longum subsp. longum 35B		Shkoporov,A.N., Efimov,B.A., Khokhlova,E.V., Chaplin,A.V., Kafarskaya,L.I., Durkin,A.S., McCorrison,J., Torralba,M., Gillis,M., Sutton,G., Weibel,D.B., Nelson,K.E. and Smeianov,V.V.	Draft Genome Sequences of Two Pairs of Human Intestinal and 2-2B, Consecutively Isolated from Two Children after a 5-Year Time Period	Genome Announc 1 (3) (2013)
NZ_AJTI01000078	Bifidobacterium longum subsp. longum 35B		Shkoporov,A.N., Efimov,B.A., Khokhlova,E.V., Chaplin,A.V., Kafarskaya,L.I., Durkin,A.S., McCorrison,J., Torralba,M., Gillis,M., Sutton,G., Weibel,D.B., Nelson,K.E. and Smeianov,V.V.	Draft Genome Sequences of Two Pairs of Human Intestinal and 2-2B, Consecutively Isolated from Two Children after a 5-Year Time Period	Genome Announc 1 (3) (2013)
NZ_AJTI01000079	Bifidobacterium longum subsp. longum 35B		Shkoporov,A.N., Efimov,B.A., Khokhlova,E.V., Chaplin,A.V., Kafarskaya,L.I., Durkin,A.S., McCorrison,J., Torralba,M., Gillis,M., Sutton,G., Weibel,D.B., Nelson,K.E. and Smeianov,V.V.	Draft Genome Sequences of Two Pairs of Human Intestinal and 2-2B, Consecutively Isolated from Two Children after a 5-Year Time Period	Genome Announc 1 (3) (2013)
NZ_AJTI01000080	Bifidobacterium longum subsp. longum 35B		Shkoporov,A.N., Efimov,B.A., Khokhlova,E.V., Chaplin,A.V., Kafarskaya,L.I., Durkin,A.S., McCorrison,J., Torralba,M., Gillis,M., Sutton,G., Weibel,D.B., Nelson,K.E. and Smeianov,V.V.	Draft Genome Sequences of Two Pairs of Human Intestinal and 2-2B, Consecutively Isolated from Two Children after a 5-Year Time Period	Genome Announc 1 (3) (2013)
NZ_AJTI01000081	Bifidobacterium longum subsp. longum 35B		Shkoporov,A.N., Efimov,B.A., Khokhlova,E.V., Chaplin,A.V., Kafarskaya,L.I., Durkin,A.S., McCorrison,J., Torralba,M., Gillis,M., Sutton,G., Weibel,D.B., Nelson,K.E. and Smeianov,V.V.	Draft Genome Sequences of Two Pairs of Human Intestinal and 2-2B, Consecutively Isolated from Two Children after a 5-Year Time Period	Genome Announc 1 (3) (2013)
NZ_AJTI01000082	Bifidobacterium longum subsp. longum 35B		Shkoporov,A.N., Efimov,B.A., Khokhlova,E.V., Chaplin,A.V., Kafarskaya,L.I., Durkin,A.S., McCorrison,J., Torralba,M., Gillis,M., Sutton,G., Weibel,D.B., Nelson,K.E. and Smeianov,V.V.	Draft Genome Sequences of Two Pairs of Human Intestinal and 2-2B, Consecutively Isolated from Two Children after a 5-Year Time Period	Genome Announc 1 (3) (2013)
NZ_AJTI01000083	Bifidobacterium longum subsp. longum 35B		Shkoporov,A.N., Efimov,B.A., Khokhlova,E.V., Chaplin,A.V., Kafarskaya,L.I., Durkin,A.S., McCorrison,J., Torralba,M., Gillis,M., Sutton,G., Weibel,D.B., Nelson,K.E. and Smeianov,V.V.	Draft Genome Sequences of Two Pairs of Human Intestinal and 2-2B, Consecutively Isolated from Two Children after a 5-Year Time Period	Genome Announc 1 (3) (2013)
NZ_AJTI01000084	Bifidobacterium longum subsp. longum 35B		Shkoporov,A.N., Efimov,B.A., Khokhlova,E.V., Chaplin,A.V., Kafarskaya,L.I., Durkin,A.S., McCorrison,J., Torralba,M., Gillis,M., Sutton,G., Weibel,D.B., Nelson,K.E. and Smeianov,V.V.	Draft Genome Sequences of Two Pairs of Human Intestinal and 2-2B, Consecutively Isolated from Two Children after a 5-Year Time Period	Genome Announc 1 (3) (2013)
NZ_AJTI01000085	Bifidobacterium longum subsp. longum 35B		Shkoporov,A.N., Efimov,B.A., Khokhlova,E.V., Chaplin,A.V., Kafarskaya,L.I., Durkin,A.S., McCorrison,J., Torralba,M., Gillis,M., Sutton,G., Weibel,D.B., Nelson,K.E. and Smeianov,V.V.	Draft Genome Sequences of Two Pairs of Human Intestinal and 2-2B, Consecutively Isolated from Two Children after a 5-Year Time Period	Genome Announc 1 (3) (2013)
NZ_AJTI01000086	Bifidobacterium longum subsp. longum 35B		Shkoporov,A.N., Efimov,B.A., Khokhlova,E.V., Chaplin,A.V., Kafarskaya,L.I., Durkin,A.S., McCorrison,J., Torralba,M., Gillis,M., Sutton,G., Weibel,D.B., Nelson,K.E. and Smeianov,V.V.	Draft Genome Sequences of Two Pairs of Human Intestinal and 2-2B, Consecutively Isolated from Two Children after a 5-Year Time Period	Genome Announc 1 (3) (2013)
NZ_AJTI01000087	Bifidobacterium longum subsp. longum 35B		Shkoporov,A.N., Efimov,B.A., Khokhlova,E.V., Chaplin,A.V., Kafarskaya,L.I., Durkin,A.S., McCorrison,J., Torralba,M., Gillis,M., Sutton,G., Weibel,D.B., Nelson,K.E. and Smeianov,V.V.	Draft Genome Sequences of Two Pairs of Human Intestinal and 2-2B, Consecutively Isolated from Two Children after a 5-Year Time Period	Genome Announc 1 (3) (2013)
NZ_AJTI01000088	Bifidobacterium longum subsp. longum 35B		Shkoporov,A.N., Efimov,B.A., Khokhlova,E.V., Chaplin,A.V., Kafarskaya,L.I., Durkin,A.S., McCorrison,J., Torralba,M., Gillis,M., Sutton,G., Weibel,D.B., Nelson,K.E. and Smeianov,V.V.	Draft Genome Sequences of Two Pairs of Human Intestinal and 2-2B, Consecutively Isolated from Two Children after a 5-Year Time Period	Genome Announc 1 (3) (2013)
NZ_AJTI01000089	Bifidobacterium longum subsp. longum 35B		Shkoporov,A.N., Efimov,B.A., Khokhlova,E.V., Chaplin,A.V., Kafarskaya,L.I., Durkin,A.S., McCorrison,J., Torralba,M., Gillis,M., Sutton,G., Weibel,D.B., Nelson,K.E. and Smeianov,V.V.	Draft Genome Sequences of Two Pairs of Human Intestinal and 2-2B, Consecutively Isolated from Two Children after a 5-Year Time Period	Genome Announc 1 (3) (2013)
NZ_AJTI01000090	Bifidobacterium longum subsp. longum 35B		Shkoporov,A.N., Efimov,B.A., Khokhlova,E.V., Chaplin,A.V., Kafarskaya,L.I., Durkin,A.S., McCorrison,J., Torralba,M., Gillis,M., Sutton,G., Weibel,D.B., Nelson,K.E. and Smeianov,V.V.	Draft Genome Sequences of Two Pairs of Human Intestinal and 2-2B, Consecutively Isolated from Two Children after a 5-Year Time Period	Genome Announc 1 (3) (2013)
NZ_AJTI01000091	Bifidobacterium longum subsp. longum 35B		Shkoporov,A.N., Efimov,B.A., Khokhlova,E.V., Chaplin,A.V., Kafarskaya,L.I., Durkin,A.S., McCorrison,J., Torralba,M., Gillis,M., Sutton,G., Weibel,D.B., Nelson,K.E. and Smeianov,V.V.	Draft Genome Sequences of Two Pairs of Human Intestinal and 2-2B, Consecutively Isolated from Two Children after a 5-Year Time Period	Genome Announc 1 (3) (2013)
NZ_AJTI01000092	Bifidobacterium longum subsp. longum 35B		Shkoporov,A.N., Efimov,B.A., Khokhlova,E.V., Chaplin,A.V., Kafarskaya,L.I., Durkin,A.S., McCorrison,J., Torralba,M., Gillis,M., Sutton,G., Weibel,D.B., Nelson,K.E. and Smeianov,V.V.	Draft Genome Sequences of Two Pairs of Human Intestinal and 2-2B, Consecutively Isolated from Two Children after a 5-Year Time Period	Genome Announc 1 (3) (2013)
NZ_AJTI01000093	Bifidobacterium longum subsp. longum 35B		Shkoporov,A.N., Efimov,B.A., Khokhlova,E.V., Chaplin,A.V., Kafarskaya,L.I., Durkin,A.S., McCorrison,J., Torralba,M., Gillis,M., Sutton,G., Weibel,D.B., Nelson,K.E. and Smeianov,V.V.	Draft Genome Sequences of Two Pairs of Human Intestinal and 2-2B, Consecutively Isolated from Two Children after a 5-Year Time Period	Genome Announc 1 (3) (2013)
NZ_AJTI01000094	Bifidobacterium longum subsp. longum 35B		Shkoporov,A.N., Efimov,B.A., Khokhlova,E.V., Chaplin,A.V., Kafarskaya,L.I., Durkin,A.S., McCorrison,J., Torralba,M., Gillis,M., Sutton,G., Weibel,D.B., Nelson,K.E. and Smeianov,V.V.	Draft Genome Sequences of Two Pairs of Human Intestinal and 2-2B, Consecutively Isolated from Two Children after a 5-Year Time Period	Genome Announc 1 (3) (2013)
NZ_AJTI01000095	Bifidobacterium longum subsp. longum 35B		Shkoporov,A.N., Efimov,B.A., Khokhlova,E.V., Chaplin,A.V., Kafarskaya,L.I., Durkin,A.S., McCorrison,J., Torralba,M., Gillis,M., Sutton,G., Weibel,D.B., Nelson,K.E. and Smeianov,V.V.	Draft Genome Sequences of Two Pairs of Human Intestinal and 2-2B, Consecutively Isolated from Two Children after a 5-Year Time Period	Genome Announc 1 (3) (2013)
NZ_AJTI01000096	Bifidobacterium longum subsp. longum 35B		Shkoporov,A.N., Efimov,B.A., Khokhlova,E.V., Chaplin,A.V., Kafarskaya,L.I., Durkin,A.S., McCorrison,J., Torralba,M., Gillis,M., Sutton,G., Weibel,D.B., Nelson,K.E. and Smeianov,V.V.	Draft Genome Sequences of Two Pairs of Human Intestinal and 2-2B, Consecutively Isolated from Two Children after a 5-Year Time Period	Genome Announc 1 (3) (2013)
NZ_AJTI01000097	Bifidobacterium longum subsp. longum 35B		Shkoporov,A.N., Efimov,B.A., Khokhlova,E.V., Chaplin,A.V., Kafarskaya,L.I., Durkin,A.S., McCorrison,J., Torralba,M., Gillis,M., Sutton,G., Weibel,D.B., Nelson,K.E. and Smeianov,V.V.	Draft Genome Sequences of Two Pairs of Human Intestinal and 2-2B, Consecutively Isolated from Two Children after a 5-Year Time Period	Genome Announc 1 (3) (2013)
NZ_AJTI01000098	Bifidobacterium longum subsp. longum 35B		Shkoporov,A.N., Efimov,B.A., Khokhlova,E.V., Chaplin,A.V., Kafarskaya,L.I., Durkin,A.S., McCorrison,J., Torralba,M., Gillis,M., Sutton,G., Weibel,D.B., Nelson,K.E. and Smeianov,V.V.	Draft Genome Sequences of Two Pairs of Human Intestinal and 2-2B, Consecutively Isolated from Two Children after a 5-Year Time Period	Genome Announc 1 (3) (2013)
NZ_AJTI01000099	Bifidobacterium longum subsp. longum 35B		Shkoporov,A.N., Efimov,B.A., Khokhlova,E.V., Chaplin,A.V., Kafarskaya,L.I., Durkin,A.S., McCorrison,J., Torralba,M., Gillis,M., Sutton,G., Weibel,D.B., Nelson,K.E. and Smeianov,V.V.	Draft Genome Sequences of Two Pairs of Human Intestinal and 2-2B, Consecutively Isolated from Two Children after a 5-Year Time Period	Genome Announc 1 (3) (2013)
NZ_AJTI01000100	Bifidobacterium longum subsp. longum 35B		Shkoporov,A.N., Efimov,B.A., Khokhlova,E.V., Chaplin,A.V., Kafarskaya,L.I., Durkin,A.S., McCorrison,J., Torralba,M., Gillis,M., Sutton,G., Weibel,D.B., Nelson,K.E. and Smeianov,V.V.	Draft Genome Sequences of Two Pairs of Human Intestinal and 2-2B, Consecutively Isolated from Two Children after a 5-Year Time Period	Genome Announc 1 (3) (2013)
NZ_AJTI01000101	Bifidobacterium longum subsp. longum 35B		Shkoporov,A.N., Efimov,B.A., Khokhlova,E.V., Chaplin,A.V., Kafarskaya,L.I., Durkin,A.S., McCorrison,J., Torralba,M., Gillis,M., Sutton,G., Weibel,D.B., Nelson,K.E. and Smeianov,V.V.	Draft Genome Sequences of Two Pairs of Human Intestinal and 2-2B, Consecutively Isolated from Two Children after a 5-Year Time Period	Genome Announc 1 (3) (2013)
NZ_AJTI01000102	Bifidobacterium longum subsp. longum 35B		Shkoporov,A.N., Efimov,B.A., Khokhlova,E.V., Chaplin,A.V., Kafarskaya,L.I., Durkin,A.S., McCorrison,J., Torralba,M., Gillis,M., Sutton,G., Weibel,D.B., Nelson,K.E. and Smeianov,V.V.	Draft Genome Sequences of Two Pairs of Human Intestinal and 2-2B, Consecutively Isolated from Two Children after a 5-Year Time Period	Genome Announc 1 (3) (2013)
NZ_AJTI01000103	Bifidobacterium longum subsp. longum 35B		Shkoporov,A.N., Efimov,B.A., Khokhlova,E.V., Chaplin,A.V., Kafarskaya,L.I., Durkin,A.S., McCorrison,J., Torralba,M., Gillis,M., Sutton,G., Weibel,D.B., Nelson,K.E. and Smeianov,V.V.	Draft Genome Sequences of Two Pairs of Human Intestinal and 2-2B, Consecutively Isolated from Two Children after a 5-Year Time Period	Genome Announc 1 (3) (2013)
NZ_AJTI01000104	Bifidobacterium longum subsp. longum 35B		Shkoporov,A.N., Efimov,B.A., Khokhlova,E.V., Chaplin,A.V., Kafarskaya,L.I., Durkin,A.S., McCorrison,J., Torralba,M., Gillis,M., Sutton,G., Weibel,D.B., Nelson,K.E. and Smeianov,V.V.	Draft Genome Sequences of Two Pairs of Human Intestinal and 2-2B, Consecutively Isolated from Two Children after a 5-Year Time Period	Genome Announc 1 (3) (2013)
NZ_AJTI01000105	Bifidobacterium longum subsp. longum 35B		Shkoporov,A.N., Efimov,B.A., Khokhlova,E.V., Chaplin,A.V., Kafarskaya,L.I., Durkin,A.S., McCorrison,J., Torralba,M., Gillis,M., Sutton,G., Weibel,D.B., Nelson,K.E. and Smeianov,V.V.	Draft Genome Sequences of Two Pairs of Human Intestinal and 2-2B, Consecutively Isolated from Two Children after a 5-Year Time Period	Genome Announc 1 (3) (2013)
NZ_AJTI01000106	Bifidobacterium longum subsp. longum 35B		Shkoporov,A.N., Efimov,B.A., Khokhlova,E.V., Chaplin,A.V., Kafarskaya,L.I., Durkin,A.S., McCorrison,J., Torralba,M., Gillis,M., Sutton,G., Weibel,D.B., Nelson,K.E. and Smeianov,V.V.	Draft Genome Sequences of Two Pairs of Human Intestinal and 2-2B, Consecutively Isolated from Two Children after a 5-Year Time Period	Genome Announc 1 (3) (2013)
NZ_AJTI01000107	Bifidobacterium longum subsp. longum 35B		Shkoporov,A.N., Efimov,B.A., Khokhlova,E.V., Chaplin,A.V., Kafarskaya,L.I., Durkin,A.S., McCorrison,J., Torralba,M., Gillis,M., Sutton,G., Weibel,D.B., Nelson,K.E. and Smeianov,V.V.	Draft Genome Sequences of Two Pairs of Human Intestinal and 2-2B, Consecutively Isolated from Two Children after a 5-Year Time Period	Genome Announc 1 (3) (2013)
NZ_AJTI01000108	Bifidobacterium longum subsp. longum 35B		Shkoporov,A.N., Efimov,B.A., Khokhlova,E.V., Chaplin,A.V., Kafarskaya,L.I., Durkin,A.S., McCorrison,J., Torralba,M., Gillis,M., Sutton,G., Weibel,D.B., Nelson,K.E. and Smeianov,V.V.	Draft Genome Sequences of Two Pairs of Human Intestinal and 2-2B, Consecutively Isolated from Two Children after a 5-Year Time Period	Genome Announc 1 (3) (2013)
NZ_AJTI01000109	Bifidobacterium longum subsp. longum 35B		Shkoporov,A.N., Efimov,B.A., Khokhlova,E.V., Chaplin,A.V., Kafarskaya,L.I., Durkin,A.S., McCorrison,J., Torralba,M., Gillis,M., Sutton,G., Weibel,D.B., Nelson,K.E. and Smeianov,V.V.	Draft Genome Sequences of Two Pairs of Human Intestinal and 2-2B, Consecutively Isolated from Two Children after a 5-Year Time Period	Genome Announc 1 (3) (2013)
NZ_AJTI01000110	Bifidobacterium longum subsp. longum 35B		Shkoporov,A.N., Efimov,B.A., Khokhlova,E.V., Chaplin,A.V., Kafarskaya,L.I., Durkin,A.S., McCorrison,J., Torralba,M., Gillis,M., Sutton,G., Weibel,D.B., Nelson,K.E. and Smeianov,V.V.	Draft Genome Sequences of Two Pairs of Human Intestinal and 2-2B, Consecutively Isolated from Two Children after a 5-Year Time Period	Genome Announc 1 (3) (2013)
NZ_AJTI01000111	Bifidobacterium longum subsp. longum 35B		Shkoporov,A.N., Efimov,B.A., Khokhlova,E.V., Chaplin,A.V., Kafarskaya,L.I., Durkin,A.S., McCorrison,J., Torralba,M., Gillis,M., Sutton,G., Weibel,D.B., Nelson,K.E. and Smeianov,V.V.	Draft Genome Sequences of Two Pairs of Human Intestinal and 2-2B, Consecutively Isolated from Two Children after a 5-Year Time Period	Genome Announc 1 (3) (2013)
NZ_AJTI01000112	Bifidobacterium longum subsp. longum 35B		Shkoporov,A.N., Efimov,B.A., Khokhlova,E.V., Chaplin,A.V., Kafarskaya,L.I., Durkin,A.S., McCorrison,J., Torralba,M., Gillis,M., Sutton,G., Weibel,D.B., Nelson,K.E. and Smeianov,V.V.	Draft Genome Sequences of Two Pairs of Human Intestinal and 2-2B, Consecutively Isolated from Two Children after a 5-Year Time Period	Genome Announc 1 (3) (2013)
NZ_AJTI01000113	Bifidobacterium longum subsp. longum 35B		Shkoporov,A.N., Efimov,B.A., Khokhlova,E.V., Chaplin,A.V., Kafarskaya,L.I., Durkin,A.S., McCorrison,J., Torralba,M., Gillis,M., Sutton,G., Weibel,D.B., Nelson,K.E. and Smeianov,V.V.	Draft Genome Sequences of Two Pairs of Human Intestinal and 2-2B, Consecutively Isolated from Two Children after a 5-Year Time Period	Genome Announc 1 (3) (2013)
NZ_AJTI01000114	Bifidobacterium longum subsp. longum 35B		Shkoporov,A.N., Efimov,B.A., Khokhlova,E.V., Chaplin,A.V., Kafarskaya,L.I., Durkin,A.S., McCorrison,J., Torralba,M., Gillis,M., Sutton,G., Weibel,D.B., Nelson,K.E. and Smeianov,V.V.	Draft Genome Sequences of Two Pairs of Human Intestinal and 2-2B, Consecutively Isolated from Two Children after a 5-Year Time Period	Genome Announc 1 (3) (2013)
NZ_AJTI01000115	Bifidobacterium longum subsp. longum 35B		Shkoporov,A.N., Efimov,B.A., Khokhlova,E.V., Chaplin,A.V., Kafarskaya,L.I., Durkin,A.S., McCorrison,J., Torralba,M., Gillis,M., Sutton,G., Weibel,D.B., Nelson,K.E. and Smeianov,V.V.	Draft Genome Sequences of Two Pairs of Human Intestinal and 2-2B, Consecutively Isolated from Two Children after a 5-Year Time Period	Genome Announc 1 (3) (2013)
NZ_AJTI01000116	Bifidobacterium longum subsp. longum 35B		Shkoporov,A.N., Efimov,B.A., Khokhlova,E.V., Chaplin,A.V., Kafarskaya,L.I., Durkin,A.S., McCorrison,J., Torralba,M., Gillis,M., Sutton,G., Weibel,D.B., Nelson,K.E. and Smeianov,V.V.	Draft Genome Sequences of Two Pairs of Human Intestinal and 2-2B, Consecutively Isolated from Two Children after a 5-Year Time Period	Genome Announc 1 (3) (2013)
NZ_AJTI01000117	Bifidobacterium longum subsp. longum 35B		Shkoporov,A.N., Efimov,B.A., Khokhlova,E.V., Chaplin,A.V., Kafarskaya,L.I., Durkin,A.S., McCorrison,J., Torralba,M., Gillis,M., Sutton,G., Weibel,D.B., Nelson,K.E. and Smeianov,V.V.	Draft Genome Sequences of Two Pairs of Human Intestinal and 2-2B, Consecutively Isolated from Two Children after a 5-Year Time Period	Genome Announc 1 (3) (2013)
NZ_AJTI01000118	Bifidobacterium longum subsp. longum 35B		Shkoporov,A.N., Efimov,B.A., Khokhlova,E.V., Chaplin,A.V., Kafarskaya,L.I., Durkin,A.S., McCorrison,J., Torralba,M., Gillis,M., Sutton,G., Weibel,D.B., Nelson,K.E. and Smeianov,V.V.	Draft Genome Sequences of Two Pairs of Human Intestinal and 2-2B, Consecutively Isolated from Two Children after a 5-Year Time Period	Genome Announc 1 (3) (2013)
NZ_AJTI01000119	Bifidobacterium longum subsp. longum 35B		Shkoporov,A.N., Efimov,B.A., Khokhlova,E.V., Chaplin,A.V., Kafarskaya,L.I., Durkin,A.S., McCorrison,J., Torralba,M., Gillis,M., Sutton,G., Weibel,D.B., Nelson,K.E. and Smeianov,V.V.	Draft Genome Sequences of Two Pairs of Human Intestinal and 2-2B, Consecutively Isolated from Two Children after a 5-Year Time Period	Genome Announc 1 (3) (2013)
NZ_AJTI01000120	Bifidobacterium longum subsp. longum 35B		Shkoporov,A.N., Efimov,B.A., Khokhlova,E.V., Chaplin,A.V., Kafarskaya,L.I., Durkin,A.S., McCorrison,J., Torralba,M., Gillis,M., Sutton,G., Weibel,D.B., Nelson,K.E. and Smeianov,V.V.	Draft Genome Sequences of Two Pairs of Human Intestinal and 2-2B, Consecutively Isolated from Two Children after a 5-Year Time Period	Genome Announc 1 (3) (2013)
NZ_AJTI01000121	Bifidobacterium longum subsp. longum 35B		Shkoporov,A.N., Efimov,B.A., Khokhlova,E.V., Chaplin,A.V., Kafarskaya,L.I., Durkin,A.S., McCorrison,J., Torralba,M., Gillis,M., Sutton,G., Weibel,D.B., Nelson,K.E. and Smeianov,V.V.	Draft Genome Sequences of Two Pairs of Human Intestinal and 2-2B, Consecutively Isolated from Two Children after a 5-Year Time Period	Genome Announc 1 (3) (2013)
NZ_AJTI01000122	Bifidobacterium longum subsp. longum 35B		Shkoporov,A.N., Efimov,B.A., Khokhlova,E.V., Chaplin,A.V., Kafarskaya,L.I., Durkin,A.S., McCorrison,J., Torralba,M., Gillis,M., Sutton,G., Weibel,D.B., Nelson,K.E. and Smeianov,V.V.	Draft Genome Sequences of Two Pairs of Human Intestinal and 2-2B, Consecutively Isolated from Two Children after a 5-Year Time Period	Genome Announc 1 (3) (2013)
NZ_AJTI01000123	Bifidobacterium longum subsp. longum 35B		Shkoporov,A.N., Efimov,B.A., Khokhlova,E.V., Chaplin,A.V., Kafarskaya,L.I., Durkin,A.S., McCorrison,J., Torralba,M., Gillis,M., Sutton,G., Weibel,D.B., Nelson,K.E. and Smeianov,V.V.	Draft Genome Sequences of Two Pairs of Human Intestinal and 2-2B, Consecutively Isolated from Two Children after a 5-Year Time Period	Genome Announc 1 (3) (2013)
NZ_AJTI01000124	Bifidobacterium longum subsp. longum 35B		Shkoporov,A.N., Efimov,B.A., Khokhlova,E.V., Chaplin,A.V., Kafarskaya,L.I., Durkin,A.S., McCorrison,J., Torralba,M., Gillis,M., Sutton,G., Weibel,D.B., Nelson,K.E. and Smeianov,V.V.	Draft Genome Sequences of Two Pairs of Human Intestinal and 2-2B, Consecutively Isolated from Two Children after a 5-Year Time Period	Genome Announc 1 (3) (2013)
NZ_AJTI01000125	Bifidobacterium longum subsp. longum 35B		Shkoporov,A.N., Efimov,B.A., Khokhlova,E.V., Chaplin,A.V., Kafarskaya,L.I., Durkin,A.S., McCorrison,J., Torralba,M., Gillis,M., Sutton,G., Weibel,D.B., Nelson,K.E. and Smeianov,V.V.	Draft Genome Sequences of Two Pairs of Human Intestinal and 2-2B, Consecutively Isolated from Two Children after a 5-Year Time Period	Genome Announc 1 (3) (2013)
NZ_AJTI01000126	Bifidobacterium longum subsp. longum 35B		Shkoporov,A.N., Efimov,B.A., Khokhlova,E.V., Chaplin,A.V., Kafarskaya,L.I., Durkin,A.S., McCorrison,J., Torralba,M., Gillis,M., Sutton,G., Weibel,D.B., Nelson,K.E. and Smeianov,V.V.	Draft Genome Sequences of Two Pairs of Human Intestinal and 2-2B, Consecutively Isolated from Two Children after a 5-Year Time Period	Genome Announc 1 (3) (2013)
NZ_AJTI01000127	Bifidobacterium longum subsp. longum 35B		Shkoporov,A.N., Efimov,B.A., Khokhlova,E.V., Chaplin,A.V., Kafarskaya,L.I., Durkin,A.S., McCorrison,J., Torralba,M., Gillis,M., Sutton,G., Weibel,D.B., Nelson,K.E. and Smeianov,V.V.	Draft Genome Sequences of Two Pairs of Human Intestinal and 2-2B, Consecutively Isolated from Two Children after a 5-Year Time Period	Genome Announc 1 (3) (2013)
NZ_AJTI01000128	Bifidobacterium longum subsp. longum 35B		Shkoporov,A.N., Efimov,B.A., Khokhlova,E.V., Chaplin,A.V., Kafarskaya,L.I., Durkin,A.S., McCorrison,J., Torralba,M., Gillis,M., Sutton,G., Weibel,D.B., Nelson,K.E. and Smeianov,V.V.	Draft Genome Sequences of Two Pairs of Human Intestinal and 2-2B, Consecutively Isolated from Two Children after a 5-Year Time Period	Genome Announc 1 (3) (2013)
NZ_AJTI01000129	Bifidobacterium longum subsp. longum 35B		Shkoporov,A.N., Efimov,B.A., Khokhlova,E.V., Chaplin,A.V., Kafarskaya,L.I., Durkin,A.S., McCorrison,J., Torralba,M., Gillis,M., Sutton,G., Weibel,D.B., Nelson,K.E. and Smeianov,V.V.	Draft Genome Sequences of Two Pairs of Human Intestinal and 2-2B, Consecutively Isolated from Two Children after a 5-Year Time Period	Genome Announc 1 (3) (2013)
NZ_AJTI01000130	Bifidobacterium longum subsp. longum 35B		Shkoporov,A.N., Efimov,B.A., Khokhlova,E.V., Chaplin,A.V., Kafarskaya,L.I., Durkin,A.S., McCorrison,J., Torralba,M., Gillis,M., Sutton,G., Weibel,D.B., Nelson,K.E. and Smeianov,V.V.	Draft Genome Sequences of Two Pairs of Human Intestinal and 2-2B, Consecutively Isolated from Two Children after a 5-Year Time Period	Genome Announc 1 (3) (2013)
NZ_AJTI01000131	Bifidobacterium longum subsp. longum 35B		Shkoporov,A.N., Efimov,B.A., Khokhlova,E.V., Chaplin,A.V., Kafarskaya,L.I., Durkin,A.S., McCorrison,J., Torralba,M., Gillis,M., Sutton,G., Weibel,D.B., Nelson,K.E. and Smeianov,V.V.	Draft Genome Sequences of Two Pairs of Human Intestinal and 2-2B, Consecutively Isolated from Two Children after a 5-Year Time Period	Genome Announc 1 (3) (2013)
NZ_AJTM01000001	Bifidobacterium longum subsp. longum 44B		Shkoporov,A.N., Efimov,B.A., Khokhlova,E.V., Chaplin,A.V., Kafarskaya,L.I., Durkin,A.S., McCorrison,J., Torralba,M., Gillis,M., Sutton,G., Weibel,D.B., Nelson,K.E. and Smeianov,V.V.	Draft Genome Sequences of Two Pairs of Human Intestinal and 2-2B, Consecutively Isolated from Two Children after a 5-Year Time Period	Genome Announc 1 (3) (2013)
NZ_AJTM01000002	Bifidobacterium longum subsp. longum 44B		Shkoporov,A.N., Efimov,B.A., Khokhlova,E.V., Chaplin,A.V., Kafarskaya,L.I., Durkin,A.S., McCorrison,J., Torralba,M., Gillis,M., Sutton,G., Weibel,D.B., Nelson,K.E. and Smeianov,V.V.	Draft Genome Sequences of Two Pairs of Human Intestinal and 2-2B, Consecutively Isolated from Two Children after a 5-Year Time Period	Genome Announc 1 (3) (2013)
NZ_AJTM01000003	Bifidobacterium longum subsp. longum 44B		Shkoporov,A.N., Efimov,B.A., Khokhlova,E.V., Chaplin,A.V., Kafarskaya,L.I., Durkin,A.S., McCorrison,J., Torralba,M., Gillis,M., Sutton,G., Weibel,D.B., Nelson,K.E. and Smeianov,V.V.	Draft Genome Sequences of Two Pairs of Human Intestinal and 2-2B, Consecutively Isolated from Two Children after a 5-Year Time Period	Genome Announc 1 (3) (2013)
NZ_AJTM01000004	Bifidobacterium longum subsp. longum 44B		Shkoporov,A.N., Efimov,B.A., Khokhlova,E.V., Chaplin,A.V., Kafarskaya,L.I., Durkin,A.S., McCorrison,J., Torralba,M., Gillis,M., Sutton,G., Weibel,D.B., Nelson,K.E. and Smeianov,V.V.	Draft Genome Sequences of Two Pairs of Human Intestinal and 2-2B, Consecutively Isolated from Two Children after a 5-Year Time Period	Genome Announc 1 (3) (2013)
NZ_AJTM01000005	Bifidobacterium longum subsp. longum 44B		Shkoporov,A.N., Efimov,B.A., Khokhlova,E.V., Chaplin,A.V., Kafarskaya,L.I., Durkin,A.S., McCorrison,J., Torralba,M., Gillis,M., Sutton,G., Weibel,D.B., Nelson,K.E. and Smeianov,V.V.	Draft Genome Sequences of Two Pairs of Human Intestinal and 2-2B, Consecutively Isolated from Two Children after a 5-Year Time Period	Genome Announc 1 (3) (2013)
NZ_AJTM01000006	Bifidobacterium longum subsp. longum 44B		Shkoporov,A.N., Efimov,B.A., Khokhlova,E.V., Chaplin,A.V., Kafarskaya,L.I., Durkin,A.S., McCorrison,J., Torralba,M., Gillis,M., Sutton,G., Weibel,D.B., Nelson,K.E. and Smeianov,V.V.	Draft Genome Sequences of Two Pairs of Human Intestinal and 2-2B, Consecutively Isolated from Two Children after a 5-Year Time Period	Genome Announc 1 (3) (2013)
NZ_AJTM01000007	Bifidobacterium longum subsp. longum 44B		Shkoporov,A.N., Efimov,B.A., Khokhlova,E.V., Chaplin,A.V., Kafarskaya,L.I., Durkin,A.S., McCorrison,J., Torralba,M., Gillis,M., Sutton,G., Weibel,D.B., Nelson,K.E. and Smeianov,V.V.	Draft Genome Sequences of Two Pairs of Human Intestinal and 2-2B, Consecutively Isolated from Two Children after a 5-Year Time Period	Genome Announc 1 (3) (2013)
NZ_AJTM01000008	Bifidobacterium longum subsp. longum 44B		Shkoporov,A.N., Efimov,B.A., Khokhlova,E.V., Chaplin,A.V., Kafarskaya,L.I., Durkin,A.S., McCorrison,J., Torralba,M., Gillis,M., Sutton,G., Weibel,D.B., Nelson,K.E. and Smeianov,V.V.	Draft Genome Sequences of Two Pairs of Human Intestinal and 2-2B, Consecutively Isolated from Two Children after a 5-Year Time Period	Genome Announc 1 (3) (2013)
NZ_AJTM01000009	Bifidobacterium longum subsp. longum 44B		Shkoporov,A.N., Efimov,B.A., Khokhlova,E.V., Chaplin,A.V., Kafarskaya,L.I., Durkin,A.S., McCorrison,J., Torralba,M., Gillis,M., Sutton,G., Weibel,D.B., Nelson,K.E. and Smeianov,V.V.	Draft Genome Sequences of Two Pairs of Human Intestinal and 2-2B, Consecutively Isolated from Two Children after a 5-Year Time Period	Genome Announc 1 (3) (2013)
NZ_AJTM01000010	Bifidobacterium longum subsp. longum 44B		Shkoporov,A.N., Efimov,B.A., Khokhlova,E.V., Chaplin,A.V., Kafarskaya,L.I., Durkin,A.S., McCorrison,J., Torralba,M., Gillis,M., Sutton,G., Weibel,D.B., Nelson,K.E. and Smeianov,V.V.	Draft Genome Sequences of Two Pairs of Human Intestinal and 2-2B, Consecutively Isolated from Two Children after a 5-Year Time Period	Genome Announc 1 (3) (2013)
NZ_AJTM01000011	Bifidobacterium longum subsp. longum 44B		Shkoporov,A.N., Efimov,B.A., Khokhlova,E.V., Chaplin,A.V., Kafarskaya,L.I., Durkin,A.S., McCorrison,J., Torralba,M., Gillis,M., Sutton,G., Weibel,D.B., Nelson,K.E. and Smeianov,V.V.	Draft Genome Sequences of Two Pairs of Human Intestinal and 2-2B, Consecutively Isolated from Two Children after a 5-Year Time Period	Genome Announc 1 (3) (2013)
NZ_AJTM01000012	Bifidobacterium longum subsp. longum 44B		Shkoporov,A.N., Efimov,B.A., Khokhlova,E.V., Chaplin,A.V., Kafarskaya,L.I., Durkin,A.S., McCorrison,J., Torralba,M., Gillis,M., Sutton,G., Weibel,D.B., Nelson,K.E. and Smeianov,V.V.	Draft Genome Sequences of Two Pairs of Human Intestinal and 2-2B, Consecutively Isolated from Two Children after a 5-Year Time Period	Genome Announc 1 (3) (2013)
NZ_AJTM01000013	Bifidobacterium longum subsp. longum 44B		Shkoporov,A.N., Efimov,B.A., Khokhlova,E.V., Chaplin,A.V., Kafarskaya,L.I., Durkin,A.S., McCorrison,J., Torralba,M., Gillis,M., Sutton,G., Weibel,D.B., Nelson,K.E. and Smeianov,V.V.	Draft Genome Sequences of Two Pairs of Human Intestinal and 2-2B, Consecutively Isolated from Two Children after a 5-Year Time Period	Genome Announc 1 (3) (2013)
NZ_AJTM01000014	Bifidobacterium longum subsp. longum 44B		Shkoporov,A.N., Efimov,B.A., Khokhlova,E.V., Chaplin,A.V., Kafarskaya,L.I., Durkin,A.S., McCorrison,J., Torralba,M., Gillis,M., Sutton,G., Weibel,D.B., Nelson,K.E. and Smeianov,V.V.	Draft Genome Sequences of Two Pairs of Human Intestinal and 2-2B, Consecutively Isolated from Two Children after a 5-Year Time Period	Genome Announc 1 (3) (2013)
NZ_AJTM01000015	Bifidobacterium longum subsp. longum 44B		Shkoporov,A.N., Efimov,B.A., Khokhlova,E.V., Chaplin,A.V., Kafarskaya,L.I., Durkin,A.S., McCorrison,J., Torralba,M., Gillis,M., Sutton,G., Weibel,D.B., Nelson,K.E. and Smeianov,V.V.	Draft Genome Sequences of Two Pairs of Human Intestinal and 2-2B, Consecutively Isolated from Two Children after a 5-Year Time Period	Genome Announc 1 (3) (2013)
NZ_AJTM01000016	Bifidobacterium longum subsp. longum 44B		Shkoporov,A.N., Efimov,B.A., Khokhlova,E.V., Chaplin,A.V., Kafarskaya,L.I., Durkin,A.S., McCorrison,J., Torralba,M., Gillis,M., Sutton,G., Weibel,D.B., Nelson,K.E. and Smeianov,V.V.	Draft Genome Sequences of Two Pairs of Human Intestinal and 2-2B, Consecutively Isolated from Two Children after a 5-Year Time Period	Genome Announc 1 (3) (2013)
NZ_AJTM01000018	Bifidobacterium longum subsp. longum 44B		Shkoporov,A.N., Efimov,B.A., Khokhlova,E.V., Chaplin,A.V., Kafarskaya,L.I., Durkin,A.S., McCorrison,J., Torralba,M., Gillis,M., Sutton,G., Weibel,D.B., Nelson,K.E. and Smeianov,V.V.	Draft Genome Sequences of Two Pairs of Human Intestinal and 2-2B, Consecutively Isolated from Two Children after a 5-Year Time Period	Genome Announc 1 (3) (2013)
NZ_AJTM01000020	Bifidobacterium longum subsp. longum 44B		Shkoporov,A.N., Efimov,B.A., Khokhlova,E.V., Chaplin,A.V., Kafarskaya,L.I., Durkin,A.S., McCorrison,J., Torralba,M., Gillis,M., Sutton,G., Weibel,D.B., Nelson,K.E. and Smeianov,V.V.	Draft Genome Sequences of Two Pairs of Human Intestinal and 2-2B, Consecutively Isolated from Two Children after a 5-Year Time Period	Genome Announc 1 (3) (2013)
NZ_AJTM01000021	Bifidobacterium longum subsp. longum 44B		Shkoporov,A.N., Efimov,B.A., Khokhlova,E.V., Chaplin,A.V., Kafarskaya,L.I., Durkin,A.S., McCorrison,J., Torralba,M., Gillis,M., Sutton,G., Weibel,D.B., Nelson,K.E. and Smeianov,V.V.	Draft Genome Sequences of Two Pairs of Human Intestinal and 2-2B, Consecutively Isolated from Two Children after a 5-Year Time Period	Genome Announc 1 (3) (2013)
NZ_AJTM01000023	Bifidobacterium longum subsp. longum 44B		Shkoporov,A.N., Efimov,B.A., Khokhlova,E.V., Chaplin,A.V., Kafarskaya,L.I., Durkin,A.S., McCorrison,J., Torralba,M., Gillis,M., Sutton,G., Weibel,D.B., Nelson,K.E. and Smeianov,V.V.	Draft Genome Sequences of Two Pairs of Human Intestinal and 2-2B, Consecutively Isolated from Two Children after a 5-Year Time Period	Genome Announc 1 (3) (2013)
NZ_AJTM01000024	Bifidobacterium longum subsp. longum 44B		Shkoporov,A.N., Efimov,B.A., Khokhlova,E.V., Chaplin,A.V., Kafarskaya,L.I., Durkin,A.S., McCorrison,J., Torralba,M., Gillis,M., Sutton,G., Weibel,D.B., Nelson,K.E. and Smeianov,V.V.	Draft Genome Sequences of Two Pairs of Human Intestinal and 2-2B, Consecutively Isolated from Two Children after a 5-Year Time Period	Genome Announc 1 (3) (2013)
NZ_AJTM01000025	Bifidobacterium longum subsp. longum 44B		Shkoporov,A.N., Efimov,B.A., Khokhlova,E.V., Chaplin,A.V., Kafarskaya,L.I., Durkin,A.S., McCorrison,J., Torralba,M., Gillis,M., Sutton,G., Weibel,D.B., Nelson,K.E. and Smeianov,V.V.	Draft Genome Sequences of Two Pairs of Human Intestinal and 2-2B, Consecutively Isolated from Two Children after a 5-Year Time Period	Genome Announc 1 (3) (2013)
NZ_AJTM01000026	Bifidobacterium longum subsp. longum 44B		Shkoporov,A.N., Efimov,B.A., Khokhlova,E.V., Chaplin,A.V., Kafarskaya,L.I., Durkin,A.S., McCorrison,J., Torralba,M., Gillis,M., Sutton,G., Weibel,D.B., Nelson,K.E. and Smeianov,V.V.	Draft Genome Sequences of Two Pairs of Human Intestinal and 2-2B, Consecutively Isolated from Two Children after a 5-Year Time Period	Genome Announc 1 (3) (2013)
NZ_AJTM01000027	Bifidobacterium longum subsp. longum 44B		Shkoporov,A.N., Efimov,B.A., Khokhlova,E.V., Chaplin,A.V., Kafarskaya,L.I., Durkin,A.S., McCorrison,J., Torralba,M., Gillis,M., Sutton,G., Weibel,D.B., Nelson,K.E. and Smeianov,V.V.	Draft Genome Sequences of Two Pairs of Human Intestinal and 2-2B, Consecutively Isolated from Two Children after a 5-Year Time Period	Genome Announc 1 (3) (2013)
NZ_AJTM01000028	Bifidobacterium longum subsp. longum 44B		Shkoporov,A.N., Efimov,B.A., Khokhlova,E.V., Chaplin,A.V., Kafarskaya,L.I., Durkin,A.S., McCorrison,J., Torralba,M., Gillis,M., Sutton,G., Weibel,D.B., Nelson,K.E. and Smeianov,V.V.	Draft Genome Sequences of Two Pairs of Human Intestinal and 2-2B, Consecutively Isolated from Two Children after a 5-Year Time Period	Genome Announc 1 (3) (2013)
NZ_AJTM01000029	Bifidobacterium longum subsp. longum 44B		Shkoporov,A.N., Efimov,B.A., Khokhlova,E.V., Chaplin,A.V., Kafarskaya,L.I., Durkin,A.S., McCorrison,J., Torralba,M., Gillis,M., Sutton,G., Weibel,D.B., Nelson,K.E. and Smeianov,V.V.	Draft Genome Sequences of Two Pairs of Human Intestinal and 2-2B, Consecutively Isolated from Two Children after a 5-Year Time Period	Genome Announc 1 (3) (2013)
NZ_AJTM01000030	Bifidobacterium longum subsp. longum 44B		Shkoporov,A.N., Efimov,B.A., Khokhlova,E.V., Chaplin,A.V., Kafarskaya,L.I., Durkin,A.S., McCorrison,J., Torralba,M., Gillis,M., Sutton,G., Weibel,D.B., Nelson,K.E. and Smeianov,V.V.	Draft Genome Sequences of Two Pairs of Human Intestinal and 2-2B, Consecutively Isolated from Two Children after a 5-Year Time Period	Genome Announc 1 (3) (2013)
NZ_AJTM01000031	Bifidobacterium longum subsp. longum 44B		Shkoporov,A.N., Efimov,B.A., Khokhlova,E.V., Chaplin,A.V., Kafarskaya,L.I., Durkin,A.S., McCorrison,J., Torralba,M., Gillis,M., Sutton,G., Weibel,D.B., Nelson,K.E. and Smeianov,V.V.	Draft Genome Sequences of Two Pairs of Human Intestinal and 2-2B, Consecutively Isolated from Two Children after a 5-Year Time Period	Genome Announc 1 (3) (2013)
NZ_AJTM01000032	Bifidobacterium longum subsp. longum 44B		Shkoporov,A.N., Efimov,B.A., Khokhlova,E.V., Chaplin,A.V., Kafarskaya,L.I., Durkin,A.S., McCorrison,J., Torralba,M., Gillis,M., Sutton,G., Weibel,D.B., Nelson,K.E. and Smeianov,V.V.	Draft Genome Sequences of Two Pairs of Human Intestinal and 2-2B, Consecutively Isolated from Two Children after a 5-Year Time Period	Genome Announc 1 (3) (2013)
NZ_AJTM01000033	Bifidobacterium longum subsp. longum 44B		Shkoporov,A.N., Efimov,B.A., Khokhlova,E.V., Chaplin,A.V., Kafarskaya,L.I., Durkin,A.S., McCorrison,J., Torralba,M., Gillis,M., Sutton,G., Weibel,D.B., Nelson,K.E. and Smeianov,V.V.	Draft Genome Sequences of Two Pairs of Human Intestinal and 2-2B, Consecutively Isolated from Two Children after a 5-Year Time Period	Genome Announc 1 (3) (2013)
NZ_AJTM01000034	Bifidobacterium longum subsp. longum 44B		Shkoporov,A.N., Efimov,B.A., Khokhlova,E.V., Chaplin,A.V., Kafarskaya,L.I., Durkin,A.S., McCorrison,J., Torralba,M., Gillis,M., Sutton,G., Weibel,D.B., Nelson,K.E. and Smeianov,V.V.	Draft Genome Sequences of Two Pairs of Human Intestinal and 2-2B, Consecutively Isolated from Two Children after a 5-Year Time Period	Genome Announc 1 (3) (2013)
NZ_AJTM01000035	Bifidobacterium longum subsp. longum 44B		Shkoporov,A.N., Efimov,B.A., Khokhlova,E.V., Chaplin,A.V., Kafarskaya,L.I., Durkin,A.S., McCorrison,J., Torralba,M., Gillis,M., Sutton,G., Weibel,D.B., Nelson,K.E. and Smeianov,V.V.	Draft Genome Sequences of Two Pairs of Human Intestinal and 2-2B, Consecutively Isolated from Two Children after a 5-Year Time Period	Genome Announc 1 (3) (2013)
NZ_AJTM01000036	Bifidobacterium longum subsp. longum 44B		Shkoporov,A.N., Efimov,B.A., Khokhlova,E.V., Chaplin,A.V., Kafarskaya,L.I., Durkin,A.S., McCorrison,J., Torralba,M., Gillis,M., Sutton,G., Weibel,D.B., Nelson,K.E. and Smeianov,V.V.	Draft Genome Sequences of Two Pairs of Human Intestinal and 2-2B, Consecutively Isolated from Two Children after a 5-Year Time Period	Genome Announc 1 (3) (2013)
NZ_AJTM01000037	Bifidobacterium longum subsp. longum 44B		Shkoporov,A.N., Efimov,B.A., Khokhlova,E.V., Chaplin,A.V., Kafarskaya,L.I., Durkin,A.S., McCorrison,J., Torralba,M., Gillis,M., Sutton,G., Weibel,D.B., Nelson,K.E. and Smeianov,V.V.	Draft Genome Sequences of Two Pairs of Human Intestinal and 2-2B, Consecutively Isolated from Two Children after a 5-Year Time Period	Genome Announc 1 (3) (2013)
NZ_AJTM01000038	Bifidobacterium longum subsp. longum 44B		Shkoporov,A.N., Efimov,B.A., Khokhlova,E.V., Chaplin,A.V., Kafarskaya,L.I., Durkin,A.S., McCorrison,J., Torralba,M., Gillis,M., Sutton,G., Weibel,D.B., Nelson,K.E. and Smeianov,V.V.	Draft Genome Sequences of Two Pairs of Human Intestinal and 2-2B, Consecutively Isolated from Two Children after a 5-Year Time Period	Genome Announc 1 (3) (2013)
NZ_AJTM01000039	Bifidobacterium longum subsp. longum 44B		Shkoporov,A.N., Efimov,B.A., Khokhlova,E.V., Chaplin,A.V., Kafarskaya,L.I., Durkin,A.S., McCorrison,J., Torralba,M., Gillis,M., Sutton,G., Weibel,D.B., Nelson,K.E. and Smeianov,V.V.	Draft Genome Sequences of Two Pairs of Human Intestinal and 2-2B, Consecutively Isolated from Two Children after a 5-Year Time Period	Genome Announc 1 (3) (2013)
NZ_AJTM01000040	Bifidobacterium longum subsp. longum 44B		Shkoporov,A.N., Efimov,B.A., Khokhlova,E.V., Chaplin,A.V., Kafarskaya,L.I., Durkin,A.S., McCorrison,J., Torralba,M., Gillis,M., Sutton,G., Weibel,D.B., Nelson,K.E. and Smeianov,V.V.	Draft Genome Sequences of Two Pairs of Human Intestinal and 2-2B, Consecutively Isolated from Two Children after a 5-Year Time Period	Genome Announc 1 (3) (2013)
NZ_AJTM01000041	Bifidobacterium longum subsp. longum 44B		Shkoporov,A.N., Efimov,B.A., Khokhlova,E.V., Chaplin,A.V., Kafarskaya,L.I., Durkin,A.S., McCorrison,J., Torralba,M., Gillis,M., Sutton,G., Weibel,D.B., Nelson,K.E. and Smeianov,V.V.	Draft Genome Sequences of Two Pairs of Human Intestinal and 2-2B, Consecutively Isolated from Two Children after a 5-Year Time Period	Genome Announc 1 (3) (2013)
NZ_AJTM01000042	Bifidobacterium longum subsp. longum 44B		Shkoporov,A.N., Efimov,B.A., Khokhlova,E.V., Chaplin,A.V., Kafarskaya,L.I., Durkin,A.S., McCorrison,J., Torralba,M., Gillis,M., Sutton,G., Weibel,D.B., Nelson,K.E. and Smeianov,V.V.	Draft Genome Sequences of Two Pairs of Human Intestinal and 2-2B, Consecutively Isolated from Two Children after a 5-Year Time Period	Genome Announc 1 (3) (2013)
NZ_AJTM01000043	Bifidobacterium longum subsp. longum 44B		Shkoporov,A.N., Efimov,B.A., Khokhlova,E.V., Chaplin,A.V., Kafarskaya,L.I., Durkin,A.S., McCorrison,J., Torralba,M., Gillis,M., Sutton,G., Weibel,D.B., Nelson,K.E. and Smeianov,V.V.	Draft Genome Sequences of Two Pairs of Human Intestinal and 2-2B, Consecutively Isolated from Two Children after a 5-Year Time Period	Genome Announc 1 (3) (2013)
NZ_AJTM01000045	Bifidobacterium longum subsp. longum 44B		Shkoporov,A.N., Efimov,B.A., Khokhlova,E.V., Chaplin,A.V., Kafarskaya,L.I., Durkin,A.S., McCorrison,J., Torralba,M., Gillis,M., Sutton,G., Weibel,D.B., Nelson,K.E. and Smeianov,V.V.	Draft Genome Sequences of Two Pairs of Human Intestinal and 2-2B, Consecutively Isolated from Two Children after a 5-Year Time Period	Genome Announc 1 (3) (2013)
NZ_AJTM01000046	Bifidobacterium longum subsp. longum 44B		Shkoporov,A.N., Efimov,B.A., Khokhlova,E.V., Chaplin,A.V., Kafarskaya,L.I., Durkin,A.S., McCorrison,J., Torralba,M., Gillis,M., Sutton,G., Weibel,D.B., Nelson,K.E. and Smeianov,V.V.	Draft Genome Sequences of Two Pairs of Human Intestinal and 2-2B, Consecutively Isolated from Two Children after a 5-Year Time Period	Genome Announc 1 (3) (2013)
NZ_AJTM01000047	Bifidobacterium longum subsp. longum 44B		Shkoporov,A.N., Efimov,B.A., Khokhlova,E.V., Chaplin,A.V., Kafarskaya,L.I., Durkin,A.S., McCorrison,J., Torralba,M., Gillis,M., Sutton,G., Weibel,D.B., Nelson,K.E. and Smeianov,V.V.	Draft Genome Sequences of Two Pairs of Human Intestinal and 2-2B, Consecutively Isolated from Two Children after a 5-Year Time Period	Genome Announc 1 (3) (2013)
NZ_AJTM01000048	Bifidobacterium longum subsp. longum 44B		Shkoporov,A.N., Efimov,B.A., Khokhlova,E.V., Chaplin,A.V., Kafarskaya,L.I., Durkin,A.S., McCorrison,J., Torralba,M., Gillis,M., Sutton,G., Weibel,D.B., Nelson,K.E. and Smeianov,V.V.	Draft Genome Sequences of Two Pairs of Human Intestinal and 2-2B, Consecutively Isolated from Two Children after a 5-Year Time Period	Genome Announc 1 (3) (2013)
NZ_AJTM01000049	Bifidobacterium longum subsp. longum 44B		Shkoporov,A.N., Efimov,B.A., Khokhlova,E.V., Chaplin,A.V., Kafarskaya,L.I., Durkin,A.S., McCorrison,J., Torralba,M., Gillis,M., Sutton,G., Weibel,D.B., Nelson,K.E. and Smeianov,V.V.	Draft Genome Sequences of Two Pairs of Human Intestinal and 2-2B, Consecutively Isolated from Two Children after a 5-Year Time Period	Genome Announc 1 (3) (2013)
NZ_AJTM01000050	Bifidobacterium longum subsp. longum 44B		Shkoporov,A.N., Efimov,B.A., Khokhlova,E.V., Chaplin,A.V., Kafarskaya,L.I., Durkin,A.S., McCorrison,J., Torralba,M., Gillis,M., Sutton,G., Weibel,D.B., Nelson,K.E. and Smeianov,V.V.	Draft Genome Sequences of Two Pairs of Human Intestinal and 2-2B, Consecutively Isolated from Two Children after a 5-Year Time Period	Genome Announc 1 (3) (2013)
NZ_AJTM01000051	Bifidobacterium longum subsp. longum 44B		Shkoporov,A.N., Efimov,B.A., Khokhlova,E.V., Chaplin,A.V., Kafarskaya,L.I., Durkin,A.S., McCorrison,J., Torralba,M., Gillis,M., Sutton,G., Weibel,D.B., Nelson,K.E. and Smeianov,V.V.	Draft Genome Sequences of Two Pairs of Human Intestinal and 2-2B, Consecutively Isolated from Two Children after a 5-Year Time Period	Genome Announc 1 (3) (2013)
NZ_AJTM01000053	Bifidobacterium longum subsp. longum 44B		Shkoporov,A.N., Efimov,B.A., Khokhlova,E.V., Chaplin,A.V., Kafarskaya,L.I., Durkin,A.S., McCorrison,J., Torralba,M., Gillis,M., Sutton,G., Weibel,D.B., Nelson,K.E. and Smeianov,V.V.	Draft Genome Sequences of Two Pairs of Human Intestinal and 2-2B, Consecutively Isolated from Two Children after a 5-Year Time Period	Genome Announc 1 (3) (2013)
NZ_AJTM01000054	Bifidobacterium longum subsp. longum 44B		Shkoporov,A.N., Efimov,B.A., Khokhlova,E.V., Chaplin,A.V., Kafarskaya,L.I., Durkin,A.S., McCorrison,J., Torralba,M., Gillis,M., Sutton,G., Weibel,D.B., Nelson,K.E. and Smeianov,V.V.	Draft Genome Sequences of Two Pairs of Human Intestinal and 2-2B, Consecutively Isolated from Two Children after a 5-Year Time Period	Genome Announc 1 (3) (2013)
NZ_AJTM01000056	Bifidobacterium longum subsp. longum 44B		Shkoporov,A.N., Efimov,B.A., Khokhlova,E.V., Chaplin,A.V., Kafarskaya,L.I., Durkin,A.S., McCorrison,J., Torralba,M., Gillis,M., Sutton,G., Weibel,D.B., Nelson,K.E. and Smeianov,V.V.	Draft Genome Sequences of Two Pairs of Human Intestinal and 2-2B, Consecutively Isolated from Two Children after a 5-Year Time Period	Genome Announc 1 (3) (2013)
NZ_AJTM01000057	Bifidobacterium longum subsp. longum 44B		Shkoporov,A.N., Efimov,B.A., Khokhlova,E.V., Chaplin,A.V., Kafarskaya,L.I., Durkin,A.S., McCorrison,J., Torralba,M., Gillis,M., Sutton,G., Weibel,D.B., Nelson,K.E. and Smeianov,V.V.	Draft Genome Sequences of Two Pairs of Human Intestinal and 2-2B, Consecutively Isolated from Two Children after a 5-Year Time Period	Genome Announc 1 (3) (2013)
NZ_AJTM01000058	Bifidobacterium longum subsp. longum 44B		Shkoporov,A.N., Efimov,B.A., Khokhlova,E.V., Chaplin,A.V., Kafarskaya,L.I., Durkin,A.S., McCorrison,J., Torralba,M., Gillis,M., Sutton,G., Weibel,D.B., Nelson,K.E. and Smeianov,V.V.	Draft Genome Sequences of Two Pairs of Human Intestinal and 2-2B, Consecutively Isolated from Two Children after a 5-Year Time Period	Genome Announc 1 (3) (2013)
NZ_AJTM01000059	Bifidobacterium longum subsp. longum 44B		Shkoporov,A.N., Efimov,B.A., Khokhlova,E.V., Chaplin,A.V., Kafarskaya,L.I., Durkin,A.S., McCorrison,J., Torralba,M., Gillis,M., Sutton,G., Weibel,D.B., Nelson,K.E. and Smeianov,V.V.	Draft Genome Sequences of Two Pairs of Human Intestinal and 2-2B, Consecutively Isolated from Two Children after a 5-Year Time Period	Genome Announc 1 (3) (2013)
NZ_AJTM01000061	Bifidobacterium longum subsp. longum 44B		Shkoporov,A.N., Efimov,B.A., Khokhlova,E.V., Chaplin,A.V., Kafarskaya,L.I., Durkin,A.S., McCorrison,J., Torralba,M., Gillis,M., Sutton,G., Weibel,D.B., Nelson,K.E. and Smeianov,V.V.	Draft Genome Sequences of Two Pairs of Human Intestinal and 2-2B, Consecutively Isolated from Two Children after a 5-Year Time Period	Genome Announc 1 (3) (2013)
NZ_AJTM01000062	Bifidobacterium longum subsp. longum 44B		Shkoporov,A.N., Efimov,B.A., Khokhlova,E.V., Chaplin,A.V., Kafarskaya,L.I., Durkin,A.S., McCorrison,J., Torralba,M., Gillis,M., Sutton,G., Weibel,D.B., Nelson,K.E. and Smeianov,V.V.	Draft Genome Sequences of Two Pairs of Human Intestinal and 2-2B, Consecutively Isolated from Two Children after a 5-Year Time Period	Genome Announc 1 (3) (2013)
NZ_GG666849	Bifidobacterium longum subsp. longum ATCC55813		none
NZ_GG666850	Bifidobacterium longum subsp. longum ATCC55813		none
NZ_GG666851	Bifidobacterium longum subsp. longum ATCC55813		none
NZ_GG666852	Bifidobacterium longum subsp. longum ATCC55813		none
NZ_GG666853	Bifidobacterium longum subsp. longum ATCC55813		none
NZ_GG666854	Bifidobacterium longum subsp. longum ATCC55813		none
NZ_GG666855	Bifidobacterium longum subsp. longum ATCC55813		none
NZ_GG666856	Bifidobacterium longum subsp. longum ATCC55813		none
NZ_GG666857	Bifidobacterium longum subsp. longum ATCC55813		none
NZ_GG666858	Bifidobacterium longum subsp. longum ATCC55813		none
NZ_GG666859	Bifidobacterium longum subsp. longum ATCC55813		none
NZ_GG666860	Bifidobacterium longum subsp. longum ATCC55813		none
NZ_GG666861	Bifidobacterium longum subsp. longum ATCC55813		none
NZ_GG666862	Bifidobacterium longum subsp. longum ATCC55813		none
NZ_GG666863	Bifidobacterium longum subsp. longum ATCC55813		none
NZ_GG666864	Bifidobacterium longum subsp. longum ATCC55813		none
NZ_CALH01000001	Bifidobacterium longum subsp. longum CECT 7347		none
NZ_CALH01000002	Bifidobacterium longum subsp. longum CECT 7347		none
NZ_CALH01000003	Bifidobacterium longum subsp. longum CECT 7347		none
NZ_CALH01000004	Bifidobacterium longum subsp. longum CECT 7347		none
NZ_CALH01000005	Bifidobacterium longum subsp. longum CECT 7347		none
NZ_CALH01000006	Bifidobacterium longum subsp. longum CECT 7347		none
NZ_CALH01000007	Bifidobacterium longum subsp. longum CECT 7347		none
NZ_CALH01000013	Bifidobacterium longum subsp. longum CECT 7347		none
NZ_CALH01000014	Bifidobacterium longum subsp. longum CECT 7347		none
NZ_CALH01000015	Bifidobacterium longum subsp. longum CECT 7347		none
NZ_CALH01000016	Bifidobacterium longum subsp. longum CECT 7347		none
NZ_CALH01000017	Bifidobacterium longum subsp. longum CECT 7347		none
NZ_CALH01000018	Bifidobacterium longum subsp. longum CECT 7347		none
NZ_CALH01000019	Bifidobacterium longum subsp. longum CECT 7347		none
NZ_CALH01000020	Bifidobacterium longum subsp. longum CECT 7347		none
NZ_CALH01000021	Bifidobacterium longum subsp. longum CECT 7347		none
NZ_CALH01000022	Bifidobacterium longum subsp. longum CECT 7347		none
NZ_CALH01000023	Bifidobacterium longum subsp. longum CECT 7347		none
NZ_CALH01000024	Bifidobacterium longum subsp. longum CECT 7347		none
NZ_CALH01000025	Bifidobacterium longum subsp. longum CECT 7347		none
NZ_CALH01000026	Bifidobacterium longum subsp. longum CECT 7347		none
NZ_CALH01000027	Bifidobacterium longum subsp. longum CECT 7347		none
NZ_CALH01000028	Bifidobacterium longum subsp. longum CECT 7347		none
NZ_CALH01000029	Bifidobacterium longum subsp. longum CECT 7347		none
NZ_CALH01000030	Bifidobacterium longum subsp. longum CECT 7347		none
NZ_CALH01000031	Bifidobacterium longum subsp. longum CECT 7347		none
NZ_CALH01000032	Bifidobacterium longum subsp. longum CECT 7347		none
NZ_CALH01000033	Bifidobacterium longum subsp. longum CECT 7347		none
NZ_CALH01000034	Bifidobacterium longum subsp. longum CECT 7347		none
NZ_CALH01000035	Bifidobacterium longum subsp. longum CECT 7347		none
NZ_CALH01000036	Bifidobacterium longum subsp. longum CECT 7347		none
NZ_CALH01000037	Bifidobacterium longum subsp. longum CECT 7347		none
NZ_CALH01000038	Bifidobacterium longum subsp. longum CECT 7347		none
NZ_CALH01000039	Bifidobacterium longum subsp. longum CECT 7347		none
NZ_CALH01000040	Bifidobacterium longum subsp. longum CECT 7347		none
NZ_CALH01000041	Bifidobacterium longum subsp. longum CECT 7347		none
NZ_CALH01000042	Bifidobacterium longum subsp. longum CECT 7347		none
NZ_CALH01000043	Bifidobacterium longum subsp. longum CECT 7347		none
NZ_CALH01000044	Bifidobacterium longum subsp. longum CECT 7347		none
NZ_CALH01000045	Bifidobacterium longum subsp. longum CECT 7347		none
NZ_CALH01000046	Bifidobacterium longum subsp. longum CECT 7347		none
NZ_CALH01000047	Bifidobacterium longum subsp. longum CECT 7347		none
NZ_CALH01000048	Bifidobacterium longum subsp. longum CECT 7347		none
NZ_CALH01000049	Bifidobacterium longum subsp. longum CECT 7347		none
NZ_CALH01000050	Bifidobacterium longum subsp. longum CECT 7347		none
NZ_CALH01000051	Bifidobacterium longum subsp. longum CECT 7347		none
NZ_CALH01000052	Bifidobacterium longum subsp. longum CECT 7347		none
NZ_CALH01000053	Bifidobacterium longum subsp. longum CECT 7347		none
NZ_CALH01000054	Bifidobacterium longum subsp. longum CECT 7347		none
NZ_CALH01000055	Bifidobacterium longum subsp. longum CECT 7347		none
NZ_CALH01000056	Bifidobacterium longum subsp. longum CECT 7347		none
NZ_CALH01000057	Bifidobacterium longum subsp. longum CECT 7347		none
NZ_CALH01000058	Bifidobacterium longum subsp. longum CECT 7347		none
NZ_CALH01000059	Bifidobacterium longum subsp. longum CECT 7347		none
NZ_CALH01000060	Bifidobacterium longum subsp. longum CECT 7347		none
NZ_CALH01000061	Bifidobacterium longum subsp. longum CECT 7347		none
NZ_CALH01000062	Bifidobacterium longum subsp. longum CECT 7347		none
NZ_CALH01000063	Bifidobacterium longum subsp. longum CECT 7347		none
NZ_CALH01000064	Bifidobacterium longum subsp. longum CECT 7347		none
NZ_CALH01000065	Bifidobacterium longum subsp. longum CECT 7347		none
NZ_CALH01000066	Bifidobacterium longum subsp. longum CECT 7347		none
NZ_CALH01000067	Bifidobacterium longum subsp. longum CECT 7347		none
NZ_CALH01000068	Bifidobacterium longum subsp. longum CECT 7347		none
NZ_CALH01000069	Bifidobacterium longum subsp. longum CECT 7347		none
NZ_CALH01000071	Bifidobacterium longum subsp. longum CECT 7347		none
NZ_CALH01000072	Bifidobacterium longum subsp. longum CECT 7347		none
NZ_CALH01000073	Bifidobacterium longum subsp. longum CECT 7347		none
NZ_CALH01000074	Bifidobacterium longum subsp. longum CECT 7347		none
NZ_CALH01000075	Bifidobacterium longum subsp. longum CECT 7347		none
NZ_CALH01000076	Bifidobacterium longum subsp. longum CECT 7347		none
NZ_CALH01000077	Bifidobacterium longum subsp. longum CECT 7347		none
NZ_CALH01000078	Bifidobacterium longum subsp. longum CECT 7347		none
NZ_CALH01000079	Bifidobacterium longum subsp. longum CECT 7347		none
NZ_CALH01000080	Bifidobacterium longum subsp. longum CECT 7347		none
NZ_CALH01000081	Bifidobacterium longum subsp. longum CECT 7347		none
NZ_CALH01000082	Bifidobacterium longum subsp. longum CECT 7347		none
NZ_CALH01000083	Bifidobacterium longum subsp. longum CECT 7347		none
NZ_CALH01000084	Bifidobacterium longum subsp. longum CECT 7347		none
NZ_CALH01000085	Bifidobacterium longum subsp. longum CECT 7347		none
NZ_CALH01000086	Bifidobacterium longum subsp. longum CECT 7347		none
NZ_CALH01000087	Bifidobacterium longum subsp. longum CECT 7347		none
NZ_CALH01000088	Bifidobacterium longum subsp. longum CECT 7347		none
NZ_CALH01000089	Bifidobacterium longum subsp. longum CECT 7347		none
NZ_CALH01000090	Bifidobacterium longum subsp. longum CECT 7347		none
NZ_CALH01000091	Bifidobacterium longum subsp. longum CECT 7347		none
NZ_CALH01000092	Bifidobacterium longum subsp. longum CECT 7347		none
NZ_CALH01000093	Bifidobacterium longum subsp. longum CECT 7347		none
NZ_CALH01000094	Bifidobacterium longum subsp. longum CECT 7347		none
NZ_CALH01000095	Bifidobacterium longum subsp. longum CECT 7347		none
NZ_CALH01000096	Bifidobacterium longum subsp. longum CECT 7347		none
NZ_CALH01000097	Bifidobacterium longum subsp. longum CECT 7347		none
NZ_CALH01000098	Bifidobacterium longum subsp. longum CECT 7347		none
NZ_CALH01000099	Bifidobacterium longum subsp. longum CECT 7347		none
NZ_CALH01000100	Bifidobacterium longum subsp. longum CECT 7347		none
NZ_CALH01000101	Bifidobacterium longum subsp. longum CECT 7347		none
NZ_CALH01000102	Bifidobacterium longum subsp. longum CECT 7347		none
NZ_CALH01000103	Bifidobacterium longum subsp. longum CECT 7347		none
NZ_CALH01000104	Bifidobacterium longum subsp. longum CECT 7347		none
NZ_CALH01000105	Bifidobacterium longum subsp. longum CECT 7347		none
NZ_CALH01000106	Bifidobacterium longum subsp. longum CECT 7347		none
NZ_CALH01000107	Bifidobacterium longum subsp. longum CECT 7347		none
NZ_CALH01000108	Bifidobacterium longum subsp. longum CECT 7347		none
NZ_CALH01000109	Bifidobacterium longum subsp. longum CECT 7347		none
NZ_CALH01000110	Bifidobacterium longum subsp. longum CECT 7347		none
NZ_CALH01000111	Bifidobacterium longum subsp. longum CECT 7347		none
NZ_CALH01000112	Bifidobacterium longum subsp. longum CECT 7347		none
NZ_CALH01000113	Bifidobacterium longum subsp. longum CECT 7347		none
NZ_CALH01000114	Bifidobacterium longum subsp. longum CECT 7347		none
NZ_CALH01000115	Bifidobacterium longum subsp. longum CECT 7347		none
NZ_CALH01000116	Bifidobacterium longum subsp. longum CECT 7347		none
NZ_CALH01000117	Bifidobacterium longum subsp. longum CECT 7347		none
NZ_CALH01000118	Bifidobacterium longum subsp. longum CECT 7347		none
NZ_CALH01000119	Bifidobacterium longum subsp. longum CECT 7347		none
NZ_CALH01000121	Bifidobacterium longum subsp. longum CECT 7347		none
NZ_CALH01000122	Bifidobacterium longum subsp. longum CECT 7347		none
NZ_CALH01000123	Bifidobacterium longum subsp. longum CECT 7347		none
NZ_CALH01000124	Bifidobacterium longum subsp. longum CECT 7347		none
NZ_CALH01000125	Bifidobacterium longum subsp. longum CECT 7347		none
NZ_CALH01000126	Bifidobacterium longum subsp. longum CECT 7347		none
NZ_CALH01000127	Bifidobacterium longum subsp. longum CECT 7347		none
NZ_CALH01000128	Bifidobacterium longum subsp. longum CECT 7347		none
KE145390	Bifidobacterium longum subsp. longum CMCCP0001		none
KE145391	Bifidobacterium longum subsp. longum CMCCP0001		none
KE145392	Bifidobacterium longum subsp. longum CMCCP0001		none
KE145393	Bifidobacterium longum subsp. longum CMCCP0001		none
KE145394	Bifidobacterium longum subsp. longum CMCCP0001		none
KE145395	Bifidobacterium longum subsp. longum CMCCP0001		none
KE145396	Bifidobacterium longum subsp. longum CMCCP0001		none
KE145397	Bifidobacterium longum subsp. longum CMCCP0001		none
KE145398	Bifidobacterium longum subsp. longum CMCCP0001		none
KE145399	Bifidobacterium longum subsp. longum CMCCP0001		none
KE145400	Bifidobacterium longum subsp. longum CMCCP0001		none
KE145401	Bifidobacterium longum subsp. longum CMCCP0001		none
KE145402	Bifidobacterium longum subsp. longum CMCCP0001		none
KE145403	Bifidobacterium longum subsp. longum CMCCP0001		none
KE145404	Bifidobacterium longum subsp. longum CMCCP0001		none
KE145405	Bifidobacterium longum subsp. longum CMCCP0001		none
KE145406	Bifidobacterium longum subsp. longum CMCCP0001		none
KE145407	Bifidobacterium longum subsp. longum CMCCP0001		none
KE145408	Bifidobacterium longum subsp. longum CMCCP0001		none
KE145409	Bifidobacterium longum subsp. longum CMCCP0001		none
KE145410	Bifidobacterium longum subsp. longum CMCCP0001		none
KE145411	Bifidobacterium longum subsp. longum CMCCP0001		none
KE145412	Bifidobacterium longum subsp. longum CMCCP0001		none
KE145413	Bifidobacterium longum subsp. longum CMCCP0001		none
KE145414	Bifidobacterium longum subsp. longum CMCCP0001		none
KE145415	Bifidobacterium longum subsp. longum CMCCP0001		none
KE145416	Bifidobacterium longum subsp. longum CMCCP0001		none
KE145417	Bifidobacterium longum subsp. longum CMCCP0001		none
KE145418	Bifidobacterium longum subsp. longum CMCCP0001		none
KE145419	Bifidobacterium longum subsp. longum CMCCP0001		none
KE145420	Bifidobacterium longum subsp. longum CMCCP0001		none
KE145421	Bifidobacterium longum subsp. longum CMCCP0001		none
KE145422	Bifidobacterium longum subsp. longum CMCCP0001		none
KE145423	Bifidobacterium longum subsp. longum CMCCP0001		none
KE145424	Bifidobacterium longum subsp. longum CMCCP0001		none
KE145425	Bifidobacterium longum subsp. longum CMCCP0001		none
KE145426	Bifidobacterium longum subsp. longum CMCCP0001		none
KE145427	Bifidobacterium longum subsp. longum CMCCP0001		none
KE145428	Bifidobacterium longum subsp. longum CMCCP0001		none
KE145429	Bifidobacterium longum subsp. longum CMCCP0001		none
KE145430	Bifidobacterium longum subsp. longum CMCCP0001		none
KE145431	Bifidobacterium longum subsp. longum CMCCP0001		none
KE145432	Bifidobacterium longum subsp. longum CMCCP0001		none
KE145433	Bifidobacterium longum subsp. longum CMCCP0001		none
KE145434	Bifidobacterium longum subsp. longum CMCCP0001		none
KE145435	Bifidobacterium longum subsp. longum CMCCP0001		none
KE145436	Bifidobacterium longum subsp. longum CMCCP0001		none
KE145437	Bifidobacterium longum subsp. longum CMCCP0001		none
KE145438	Bifidobacterium longum subsp. longum CMCCP0001		none
KE145439	Bifidobacterium longum subsp. longum CMCCP0001		none
KE145440	Bifidobacterium longum subsp. longum CMCCP0001		none
KE145441	Bifidobacterium longum subsp. longum CMCCP0001		none
KE145442	Bifidobacterium longum subsp. longum CMCCP0001		none
KE145443	Bifidobacterium longum subsp. longum CMCCP0001		none
KE145444	Bifidobacterium longum subsp. longum CMCCP0001		none
KE145445	Bifidobacterium longum subsp. longum CMCCP0001		none
KE145446	Bifidobacterium longum subsp. longum CMCCP0001		none
KE145447	Bifidobacterium longum subsp. longum CMCCP0001		none
KE145448	Bifidobacterium longum subsp. longum CMCCP0001		none
KE145449	Bifidobacterium longum subsp. longum CMCCP0001		none
KE145450	Bifidobacterium longum subsp. longum CMCCP0001		none
KE145456	Bifidobacterium longum subsp. longum CMCCP0001		none
KE145460	Bifidobacterium longum subsp. longum CMCCP0001		none
KE145461	Bifidobacterium longum subsp. longum CMCCP0001		none
NZ_ATVE01000001	Bifidobacterium magnum DSM 20222		none
NZ_ATVE01000002	Bifidobacterium magnum DSM 20222		none
NZ_ATVE01000003	Bifidobacterium magnum DSM 20222		none
NZ_ATVE01000004	Bifidobacterium magnum DSM 20222		none
NZ_ATVE01000005	Bifidobacterium magnum DSM 20222		none
NZ_ATVE01000006	Bifidobacterium magnum DSM 20222		none
NZ_ATVE01000007	Bifidobacterium magnum DSM 20222		none
NZ_ATVE01000008	Bifidobacterium magnum DSM 20222		none
NZ_ATVE01000009	Bifidobacterium magnum DSM 20222		none
NZ_ATVE01000010	Bifidobacterium magnum DSM 20222		none
NZ_ATVE01000011	Bifidobacterium magnum DSM 20222		none
NZ_ATVE01000012	Bifidobacterium magnum DSM 20222		none
NZ_ATVE01000013	Bifidobacterium magnum DSM 20222		none
NZ_ATVE01000014	Bifidobacterium magnum DSM 20222		none
NZ_ATVE01000015	Bifidobacterium magnum DSM 20222		none
NZ_ATVE01000016	Bifidobacterium magnum DSM 20222		none
NZ_ATVE01000017	Bifidobacterium magnum DSM 20222		none
NZ_ATVE01000018	Bifidobacterium magnum DSM 20222		none
NZ_ATVE01000019	Bifidobacterium magnum DSM 20222		none
NZ_ATVE01000020	Bifidobacterium magnum DSM 20222		none
NZ_ATVE01000021	Bifidobacterium magnum DSM 20222		none
NZ_ATVE01000022	Bifidobacterium magnum DSM 20222		none
NZ_ATXM01000001	Bifidobacterium minimum DSM 20102		none
NZ_ATXM01000002	Bifidobacterium minimum DSM 20102		none
NZ_ATXM01000003	Bifidobacterium minimum DSM 20102		none
NZ_ATXM01000004	Bifidobacterium minimum DSM 20102		none
NZ_ATXM01000005	Bifidobacterium minimum DSM 20102		none
NZ_ATXM01000006	Bifidobacterium minimum DSM 20102		none
NZ_ATXM01000007	Bifidobacterium minimum DSM 20102		none
NZ_ATXM01000008	Bifidobacterium minimum DSM 20102		none
NZ_ATXM01000009	Bifidobacterium minimum DSM 20102		none
NZ_ATXM01000010	Bifidobacterium minimum DSM 20102		none
NZ_ATXM01000011	Bifidobacterium minimum DSM 20102		none
NZ_ATXM01000012	Bifidobacterium minimum DSM 20102		none
NZ_ATXM01000013	Bifidobacterium minimum DSM 20102		none
NZ_ATXM01000014	Bifidobacterium minimum DSM 20102		none
NZ_ATXM01000015	Bifidobacterium minimum DSM 20102		none
NZ_ATXM01000016	Bifidobacterium minimum DSM 20102		none
NZ_ATXM01000017	Bifidobacterium minimum DSM 20102		none
NZ_ATXM01000018	Bifidobacterium minimum DSM 20102		none
NZ_ATXM01000019	Bifidobacterium minimum DSM 20102		none
NZ_ATXM01000020	Bifidobacterium minimum DSM 20102		none
NZ_ATXM01000021	Bifidobacterium minimum DSM 20102		none
NZ_ATXM01000022	Bifidobacterium minimum DSM 20102		none
NZ_ATXM01000023	Bifidobacterium minimum DSM 20102		none
NZ_ATXM01000024	Bifidobacterium minimum DSM 20102		none
NZ_ATXM01000025	Bifidobacterium minimum DSM 20102		none
NZ_ATXM01000026	Bifidobacterium minimum DSM 20102		none
NZ_ATXM01000027	Bifidobacterium minimum DSM 20102		none
NZ_ATXM01000028	Bifidobacterium minimum DSM 20102		none
NZ_ATXM01000029	Bifidobacterium minimum DSM 20102		none
AZMV01000001	Bifidobacterium moukalabense DSM 27321		Lugli,G.A., Duranti,S., Milani,C., Turroni,F., Viappiani,A., Mangifesta,M., van Sinderen,D. and Ventura,M.	The Genome Sequence of Bifidobacterium moukalabense DSM 27321 Highlights the Close Phylogenetic Relatedness with the Bifidobacterium dentium Taxon	Genome Announc 2 (1), e00048-14 (2014)
AZMV01000002	Bifidobacterium moukalabense DSM 27321		Lugli,G.A., Duranti,S., Milani,C., Turroni,F., Viappiani,A., Mangifesta,M., van Sinderen,D. and Ventura,M.	The Genome Sequence of Bifidobacterium moukalabense DSM 27321 Highlights the Close Phylogenetic Relatedness with the Bifidobacterium dentium Taxon	Genome Announc 2 (1), e00048-14 (2014)
AZMV01000003	Bifidobacterium moukalabense DSM 27321		Lugli,G.A., Duranti,S., Milani,C., Turroni,F., Viappiani,A., Mangifesta,M., van Sinderen,D. and Ventura,M.	The Genome Sequence of Bifidobacterium moukalabense DSM 27321 Highlights the Close Phylogenetic Relatedness with the Bifidobacterium dentium Taxon	Genome Announc 2 (1), e00048-14 (2014)
AZMV01000004	Bifidobacterium moukalabense DSM 27321		Lugli,G.A., Duranti,S., Milani,C., Turroni,F., Viappiani,A., Mangifesta,M., van Sinderen,D. and Ventura,M.	The Genome Sequence of Bifidobacterium moukalabense DSM 27321 Highlights the Close Phylogenetic Relatedness with the Bifidobacterium dentium Taxon	Genome Announc 2 (1), e00048-14 (2014)
AZMV01000005	Bifidobacterium moukalabense DSM 27321		Lugli,G.A., Duranti,S., Milani,C., Turroni,F., Viappiani,A., Mangifesta,M., van Sinderen,D. and Ventura,M.	The Genome Sequence of Bifidobacterium moukalabense DSM 27321 Highlights the Close Phylogenetic Relatedness with the Bifidobacterium dentium Taxon	Genome Announc 2 (1), e00048-14 (2014)
AZMV01000006	Bifidobacterium moukalabense DSM 27321		Lugli,G.A., Duranti,S., Milani,C., Turroni,F., Viappiani,A., Mangifesta,M., van Sinderen,D. and Ventura,M.	The Genome Sequence of Bifidobacterium moukalabense DSM 27321 Highlights the Close Phylogenetic Relatedness with the Bifidobacterium dentium Taxon	Genome Announc 2 (1), e00048-14 (2014)
AZMV01000007	Bifidobacterium moukalabense DSM 27321		Lugli,G.A., Duranti,S., Milani,C., Turroni,F., Viappiani,A., Mangifesta,M., van Sinderen,D. and Ventura,M.	The Genome Sequence of Bifidobacterium moukalabense DSM 27321 Highlights the Close Phylogenetic Relatedness with the Bifidobacterium dentium Taxon	Genome Announc 2 (1), e00048-14 (2014)
AZMV01000008	Bifidobacterium moukalabense DSM 27321		Lugli,G.A., Duranti,S., Milani,C., Turroni,F., Viappiani,A., Mangifesta,M., van Sinderen,D. and Ventura,M.	The Genome Sequence of Bifidobacterium moukalabense DSM 27321 Highlights the Close Phylogenetic Relatedness with the Bifidobacterium dentium Taxon	Genome Announc 2 (1), e00048-14 (2014)
AZMV01000009	Bifidobacterium moukalabense DSM 27321		Lugli,G.A., Duranti,S., Milani,C., Turroni,F., Viappiani,A., Mangifesta,M., van Sinderen,D. and Ventura,M.	The Genome Sequence of Bifidobacterium moukalabense DSM 27321 Highlights the Close Phylogenetic Relatedness with the Bifidobacterium dentium Taxon	Genome Announc 2 (1), e00048-14 (2014)
AZMV01000010	Bifidobacterium moukalabense DSM 27321		Lugli,G.A., Duranti,S., Milani,C., Turroni,F., Viappiani,A., Mangifesta,M., van Sinderen,D. and Ventura,M.	The Genome Sequence of Bifidobacterium moukalabense DSM 27321 Highlights the Close Phylogenetic Relatedness with the Bifidobacterium dentium Taxon	Genome Announc 2 (1), e00048-14 (2014)
AZMV01000011	Bifidobacterium moukalabense DSM 27321		Lugli,G.A., Duranti,S., Milani,C., Turroni,F., Viappiani,A., Mangifesta,M., van Sinderen,D. and Ventura,M.	The Genome Sequence of Bifidobacterium moukalabense DSM 27321 Highlights the Close Phylogenetic Relatedness with the Bifidobacterium dentium Taxon	Genome Announc 2 (1), e00048-14 (2014)
AZMV01000012	Bifidobacterium moukalabense DSM 27321		Lugli,G.A., Duranti,S., Milani,C., Turroni,F., Viappiani,A., Mangifesta,M., van Sinderen,D. and Ventura,M.	The Genome Sequence of Bifidobacterium moukalabense DSM 27321 Highlights the Close Phylogenetic Relatedness with the Bifidobacterium dentium Taxon	Genome Announc 2 (1), e00048-14 (2014)
ABXX02000001	Bifidobacterium pseudocatenulatum DSM 20438 =JCM 1200		none
ABXX02000002	Bifidobacterium pseudocatenulatum DSM 20438 =JCM 1200		none
ABXX02000003	Bifidobacterium pseudocatenulatum DSM 20438 =JCM 1200		none
ABXX02000004	Bifidobacterium pseudocatenulatum DSM 20438 =JCM 1200		none
ABXX02000005	Bifidobacterium pseudocatenulatum DSM 20438 =JCM 1200		none
ABXX02000006	Bifidobacterium pseudocatenulatum DSM 20438 =JCM 1200		none
ABXX02000007	Bifidobacterium pseudocatenulatum DSM 20438 =JCM 1200		none
ABXX02000008	Bifidobacterium pseudocatenulatum DSM 20438 =JCM 1200		none
ABXX02000009	Bifidobacterium pseudocatenulatum DSM 20438 =JCM 1200		none
ABXX02000010	Bifidobacterium pseudocatenulatum DSM 20438 =JCM 1200		none
ABXX02000011	Bifidobacterium pseudocatenulatum DSM 20438 =JCM 1200		none
ABXX02000012	Bifidobacterium pseudocatenulatum DSM 20438 =JCM 1200		none
ABXX02000013	Bifidobacterium pseudocatenulatum DSM 20438 =JCM 1200		none
ABXX02000014	Bifidobacterium pseudocatenulatum DSM 20438 =JCM 1200		none
ABXX02000016	Bifidobacterium pseudocatenulatum DSM 20438 =JCM 1200		none
ABXX02000017	Bifidobacterium pseudocatenulatum DSM 20438 =JCM 1200		none
ABXX02000018	Bifidobacterium pseudocatenulatum DSM 20438 =JCM 1200		none
ABXX02000020	Bifidobacterium pseudocatenulatum DSM 20438 =JCM 1200		none
ABXX02000021	Bifidobacterium pseudocatenulatum DSM 20438 =JCM 1200		none
ABXX02000022	Bifidobacterium pseudocatenulatum DSM 20438 =JCM 1200		none
ABXX02000023	Bifidobacterium pseudocatenulatum DSM 20438 =JCM 1200		none
NZ_ATWW01000001	Bifidobacterium pseudolongum AGR2145		none
NZ_ATWW01000002	Bifidobacterium pseudolongum AGR2145		none
NZ_ATWW01000003	Bifidobacterium pseudolongum AGR2145		none
NZ_ATWW01000004	Bifidobacterium pseudolongum AGR2145		none
NZ_ATWW01000005	Bifidobacterium pseudolongum AGR2145		none
NZ_ATWW01000006	Bifidobacterium pseudolongum AGR2145		none
NZ_ATWW01000007	Bifidobacterium pseudolongum AGR2145		none
NZ_ATWW01000008	Bifidobacterium pseudolongum AGR2145		none
NZ_ATWW01000009	Bifidobacterium pseudolongum AGR2145		none
NZ_ATWW01000010	Bifidobacterium pseudolongum AGR2145		none
NZ_ATWW01000011	Bifidobacterium pseudolongum AGR2145		none
NZ_ATWW01000012	Bifidobacterium pseudolongum AGR2145		none
NZ_ATWW01000013	Bifidobacterium pseudolongum AGR2145		none
NZ_ATWW01000014	Bifidobacterium pseudolongum AGR2145		none
NZ_ATWW01000015	Bifidobacterium pseudolongum AGR2145		none
NZ_ATWW01000016	Bifidobacterium pseudolongum AGR2145		none
NZ_ATWW01000017	Bifidobacterium pseudolongum AGR2145		none
NZ_ATWW01000018	Bifidobacterium pseudolongum AGR2145		none
NZ_ATWW01000019	Bifidobacterium pseudolongum AGR2145		none
NZ_ATWW01000020	Bifidobacterium pseudolongum AGR2145		none
NZ_ATWW01000021	Bifidobacterium pseudolongum AGR2145		none
NZ_ATWW01000022	Bifidobacterium pseudolongum AGR2145		none
NZ_ATWW01000023	Bifidobacterium pseudolongum AGR2145		none
NZ_ATWW01000024	Bifidobacterium pseudolongum AGR2145		none
NZ_ATWW01000025	Bifidobacterium pseudolongum AGR2145		none
NZ_ATWW01000026	Bifidobacterium pseudolongum AGR2145		none
NZ_ATWW01000027	Bifidobacterium pseudolongum AGR2145		none
NZ_ATWW01000028	Bifidobacterium pseudolongum AGR2145		none
NZ_ATWW01000029	Bifidobacterium pseudolongum AGR2145		none
NZ_ATWW01000030	Bifidobacterium pseudolongum AGR2145		none
JHWN01000001	Bifidobacterium pseudolongum subsp. globosumDSM 20092		none
JHWN01000002	Bifidobacterium pseudolongum subsp. globosumDSM 20092		none
JHWN01000003	Bifidobacterium pseudolongum subsp. globosumDSM 20092		none
JHWN01000004	Bifidobacterium pseudolongum subsp. globosumDSM 20092		none
JHWN01000005	Bifidobacterium pseudolongum subsp. globosumDSM 20092		none
JHWN01000006	Bifidobacterium pseudolongum subsp. globosumDSM 20092		none
JHWN01000007	Bifidobacterium pseudolongum subsp. globosumDSM 20092		none
JHWN01000008	Bifidobacterium pseudolongum subsp. globosumDSM 20092		none
JHWN01000009	Bifidobacterium pseudolongum subsp. globosumDSM 20092		none
JHWN01000010	Bifidobacterium pseudolongum subsp. globosumDSM 20092		none
JHWN01000011	Bifidobacterium pseudolongum subsp. globosumDSM 20092		none
JHWN01000012	Bifidobacterium pseudolongum subsp. globosumDSM 20092		none
JHWN01000013	Bifidobacterium pseudolongum subsp. globosumDSM 20092		none
JHWN01000014	Bifidobacterium pseudolongum subsp. globosumDSM 20092		none
JHWN01000015	Bifidobacterium pseudolongum subsp. globosumDSM 20092		none
JHWN01000016	Bifidobacterium pseudolongum subsp. globosumDSM 20092		none
JHWN01000017	Bifidobacterium pseudolongum subsp. globosumDSM 20092		none
JHWN01000018	Bifidobacterium pseudolongum subsp. globosumDSM 20092		none
JHWN01000019	Bifidobacterium pseudolongum subsp. globosumDSM 20092		none
JHWN01000020	Bifidobacterium pseudolongum subsp. globosumDSM 20092		none
JHWN01000021	Bifidobacterium pseudolongum subsp. globosumDSM 20092		none
JHWN01000022	Bifidobacterium pseudolongum subsp. globosumDSM 20092		none
JHWN01000023	Bifidobacterium pseudolongum subsp. globosumDSM 20092		none
JHWN01000024	Bifidobacterium pseudolongum subsp. globosumDSM 20092		none
JHWN01000025	Bifidobacterium pseudolongum subsp. globosumDSM 20092		none
JHWN01000026	Bifidobacterium pseudolongum subsp. globosumDSM 20092		none
JHWN01000027	Bifidobacterium pseudolongum subsp. globosumDSM 20092		none
JHWN01000028	Bifidobacterium pseudolongum subsp. globosumDSM 20092		none
JHWN01000029	Bifidobacterium pseudolongum subsp. globosumDSM 20092		none
JHWN01000030	Bifidobacterium pseudolongum subsp. globosumDSM 20092		none
JHWN01000031	Bifidobacterium pseudolongum subsp. globosumDSM 20092		none
JHWN01000032	Bifidobacterium pseudolongum subsp. globosumDSM 20092		none
JHWN01000033	Bifidobacterium pseudolongum subsp. globosumDSM 20092		none
JHWN01000034	Bifidobacterium pseudolongum subsp. globosumDSM 20092		none
JHWN01000035	Bifidobacterium pseudolongum subsp. globosumDSM 20092		none
JHWN01000036	Bifidobacterium pseudolongum subsp. globosumDSM 20092		none
JHWN01000037	Bifidobacterium pseudolongum subsp. globosumDSM 20092		none
JHWN01000038	Bifidobacterium pseudolongum subsp. globosumDSM 20092		none
JHWN01000039	Bifidobacterium pseudolongum subsp. globosumDSM 20092		none
JHWN01000040	Bifidobacterium pseudolongum subsp. globosumDSM 20092		none
JHWQ01000001	Bifidobacterium ruminantium DSM 6489		none
JHWQ01000002	Bifidobacterium ruminantium DSM 6489		none
JHWQ01000003	Bifidobacterium ruminantium DSM 6489		none
JHWQ01000004	Bifidobacterium ruminantium DSM 6489		none
JHWQ01000005	Bifidobacterium ruminantium DSM 6489		none
JHWQ01000006	Bifidobacterium ruminantium DSM 6489		none
JHWQ01000007	Bifidobacterium ruminantium DSM 6489		none
JHWQ01000008	Bifidobacterium ruminantium DSM 6489		none
JHWQ01000009	Bifidobacterium ruminantium DSM 6489		none
JHWQ01000010	Bifidobacterium ruminantium DSM 6489		none
JHWQ01000011	Bifidobacterium ruminantium DSM 6489		none
JHWQ01000012	Bifidobacterium ruminantium DSM 6489		none
JHWQ01000013	Bifidobacterium ruminantium DSM 6489		none
JHWQ01000014	Bifidobacterium ruminantium DSM 6489		none
JHWQ01000015	Bifidobacterium ruminantium DSM 6489		none
JHWQ01000016	Bifidobacterium ruminantium DSM 6489		none
JHWQ01000017	Bifidobacterium ruminantium DSM 6489		none
JHWQ01000018	Bifidobacterium ruminantium DSM 6489		none
JHWQ01000019	Bifidobacterium ruminantium DSM 6489		none
JHWQ01000020	Bifidobacterium ruminantium DSM 6489		none
JHWQ01000021	Bifidobacterium ruminantium DSM 6489		none
JHWQ01000022	Bifidobacterium ruminantium DSM 6489		none
JHWQ01000023	Bifidobacterium ruminantium DSM 6489		none
JHWQ01000024	Bifidobacterium ruminantium DSM 6489		none
JHWQ01000025	Bifidobacterium ruminantium DSM 6489		none
JHWQ01000026	Bifidobacterium ruminantium DSM 6489		none
JHWQ01000027	Bifidobacterium ruminantium DSM 6489		none
JHWQ01000028	Bifidobacterium ruminantium DSM 6489		none
JHWQ01000029	Bifidobacterium ruminantium DSM 6489		none
JHWQ01000030	Bifidobacterium ruminantium DSM 6489		none
JHWQ01000031	Bifidobacterium ruminantium DSM 6489		none
JHWQ01000032	Bifidobacterium ruminantium DSM 6489		none
JHWQ01000033	Bifidobacterium ruminantium DSM 6489		none
JHWQ01000034	Bifidobacterium ruminantium DSM 6489		none
JHWQ01000035	Bifidobacterium ruminantium DSM 6489		none
JHWQ01000036	Bifidobacterium ruminantium DSM 6489		none
JHWQ01000037	Bifidobacterium ruminantium DSM 6489		none
JHWQ01000038	Bifidobacterium ruminantium DSM 6489		none
JHWQ01000039	Bifidobacterium ruminantium DSM 6489		none
JHWQ01000040	Bifidobacterium ruminantium DSM 6489		none
JHWQ01000041	Bifidobacterium ruminantium DSM 6489		none
JHWQ01000042	Bifidobacterium ruminantium DSM 6489		none
JHWQ01000043	Bifidobacterium ruminantium DSM 6489		none
AUFH01000001	Bifidobacterium subtile DSM 20096		none
AUFH01000002	Bifidobacterium subtile DSM 20096		none
AUFH01000003	Bifidobacterium subtile DSM 20096		none
AUFH01000004	Bifidobacterium subtile DSM 20096		none
AUFH01000005	Bifidobacterium subtile DSM 20096		none
AUFH01000006	Bifidobacterium subtile DSM 20096		none
AUFH01000007	Bifidobacterium subtile DSM 20096		none
AUFH01000008	Bifidobacterium subtile DSM 20096		none
AUFH01000009	Bifidobacterium subtile DSM 20096		none
AUFH01000010	Bifidobacterium subtile DSM 20096		none
AUFH01000011	Bifidobacterium subtile DSM 20096		none
AUFH01000012	Bifidobacterium subtile DSM 20096		none
AUFH01000013	Bifidobacterium subtile DSM 20096		none
AUFH01000014	Bifidobacterium subtile DSM 20096		none
AUFH01000015	Bifidobacterium subtile DSM 20096		none
AUFH01000016	Bifidobacterium subtile DSM 20096		none
AUFH01000017	Bifidobacterium subtile DSM 20096		none
AUFH01000018	Bifidobacterium subtile DSM 20096		none
AUFH01000019	Bifidobacterium subtile DSM 20096		none
AUFH01000020	Bifidobacterium subtile DSM 20096		none
AUFH01000021	Bifidobacterium subtile DSM 20096		none
AUFH01000022	Bifidobacterium subtile DSM 20096		none
AUFH01000023	Bifidobacterium subtile DSM 20096		none
AUFH01000024	Bifidobacterium subtile DSM 20096		none
AUFH01000025	Bifidobacterium subtile DSM 20096		none
AUFH01000026	Bifidobacterium subtile DSM 20096		none
AUFH01000027	Bifidobacterium subtile DSM 20096		none
AUFH01000028	Bifidobacterium subtile DSM 20096		none
AUFH01000029	Bifidobacterium subtile DSM 20096		none
AUFH01000030	Bifidobacterium subtile DSM 20096		none
AUFH01000031	Bifidobacterium subtile DSM 20096		none
AUFH01000032	Bifidobacterium subtile DSM 20096		none
AUFI01000001	Bifidobacterium thermacidophilum subsp.thermacidophilum DSM 15837		none
AUFI01000002	Bifidobacterium thermacidophilum subsp.thermacidophilum DSM 15837		none
AUFI01000003	Bifidobacterium thermacidophilum subsp.thermacidophilum DSM 15837		none
AUFI01000004	Bifidobacterium thermacidophilum subsp.thermacidophilum DSM 15837		none
AUFI01000005	Bifidobacterium thermacidophilum subsp.thermacidophilum DSM 15837		none
AUFI01000006	Bifidobacterium thermacidophilum subsp.thermacidophilum DSM 15837		none
AUFI01000007	Bifidobacterium thermacidophilum subsp.thermacidophilum DSM 15837		none
AUFI01000008	Bifidobacterium thermacidophilum subsp.thermacidophilum DSM 15837		none
AUFI01000009	Bifidobacterium thermacidophilum subsp.thermacidophilum DSM 15837		none
AUFI01000010	Bifidobacterium thermacidophilum subsp.thermacidophilum DSM 15837		none
AUFI01000011	Bifidobacterium thermacidophilum subsp.thermacidophilum DSM 15837		none
AUFI01000012	Bifidobacterium thermacidophilum subsp.thermacidophilum DSM 15837		none
AUFI01000013	Bifidobacterium thermacidophilum subsp.thermacidophilum DSM 15837		none
AUFI01000014	Bifidobacterium thermacidophilum subsp.thermacidophilum DSM 15837		none
JGZV01000001	Bifidobacterium thermophilum JCM1207		Milani,C., Lugli,G.A., Duranti,S., Turroni,F., Bottacini,F., Mangifesta,M., Sanchez,B., Viappiani,A., Mancabelli,L., Taminiau,B., Delcenserie,V., Barrangou,R., Margolles,A., van Sinderen,D. and Ventura,M.	Genomic encyclopedia of type strains of the genus Bifidobacterium	Appl. Environ. Microbiol. 80 (20), 6290-6302 (2014)
JGZV01000002	Bifidobacterium thermophilum JCM1207		Milani,C., Lugli,G.A., Duranti,S., Turroni,F., Bottacini,F., Mangifesta,M., Sanchez,B., Viappiani,A., Mancabelli,L., Taminiau,B., Delcenserie,V., Barrangou,R., Margolles,A., van Sinderen,D. and Ventura,M.	Genomic encyclopedia of type strains of the genus Bifidobacterium	Appl. Environ. Microbiol. 80 (20), 6290-6302 (2014)
JGZV01000003	Bifidobacterium thermophilum JCM1207		Milani,C., Lugli,G.A., Duranti,S., Turroni,F., Bottacini,F., Mangifesta,M., Sanchez,B., Viappiani,A., Mancabelli,L., Taminiau,B., Delcenserie,V., Barrangou,R., Margolles,A., van Sinderen,D. and Ventura,M.	Genomic encyclopedia of type strains of the genus Bifidobacterium	Appl. Environ. Microbiol. 80 (20), 6290-6302 (2014)
JGZV01000004	Bifidobacterium thermophilum JCM1207		Milani,C., Lugli,G.A., Duranti,S., Turroni,F., Bottacini,F., Mangifesta,M., Sanchez,B., Viappiani,A., Mancabelli,L., Taminiau,B., Delcenserie,V., Barrangou,R., Margolles,A., van Sinderen,D. and Ventura,M.	Genomic encyclopedia of type strains of the genus Bifidobacterium	Appl. Environ. Microbiol. 80 (20), 6290-6302 (2014)
JGZV01000005	Bifidobacterium thermophilum JCM1207		Milani,C., Lugli,G.A., Duranti,S., Turroni,F., Bottacini,F., Mangifesta,M., Sanchez,B., Viappiani,A., Mancabelli,L., Taminiau,B., Delcenserie,V., Barrangou,R., Margolles,A., van Sinderen,D. and Ventura,M.	Genomic encyclopedia of type strains of the genus Bifidobacterium	Appl. Environ. Microbiol. 80 (20), 6290-6302 (2014)
JGZV01000006	Bifidobacterium thermophilum JCM1207		Milani,C., Lugli,G.A., Duranti,S., Turroni,F., Bottacini,F., Mangifesta,M., Sanchez,B., Viappiani,A., Mancabelli,L., Taminiau,B., Delcenserie,V., Barrangou,R., Margolles,A., van Sinderen,D. and Ventura,M.	Genomic encyclopedia of type strains of the genus Bifidobacterium	Appl. Environ. Microbiol. 80 (20), 6290-6302 (2014)
JGZV01000007	Bifidobacterium thermophilum JCM1207		Milani,C., Lugli,G.A., Duranti,S., Turroni,F., Bottacini,F., Mangifesta,M., Sanchez,B., Viappiani,A., Mancabelli,L., Taminiau,B., Delcenserie,V., Barrangou,R., Margolles,A., van Sinderen,D. and Ventura,M.	Genomic encyclopedia of type strains of the genus Bifidobacterium	Appl. Environ. Microbiol. 80 (20), 6290-6302 (2014)
JGZV01000008	Bifidobacterium thermophilum JCM1207		Milani,C., Lugli,G.A., Duranti,S., Turroni,F., Bottacini,F., Mangifesta,M., Sanchez,B., Viappiani,A., Mancabelli,L., Taminiau,B., Delcenserie,V., Barrangou,R., Margolles,A., van Sinderen,D. and Ventura,M.	Genomic encyclopedia of type strains of the genus Bifidobacterium	Appl. Environ. Microbiol. 80 (20), 6290-6302 (2014)
JGZV01000009	Bifidobacterium thermophilum JCM1207		Milani,C., Lugli,G.A., Duranti,S., Turroni,F., Bottacini,F., Mangifesta,M., Sanchez,B., Viappiani,A., Mancabelli,L., Taminiau,B., Delcenserie,V., Barrangou,R., Margolles,A., van Sinderen,D. and Ventura,M.	Genomic encyclopedia of type strains of the genus Bifidobacterium	Appl. Environ. Microbiol. 80 (20), 6290-6302 (2014)
JGZV01000010	Bifidobacterium thermophilum JCM1207		Milani,C., Lugli,G.A., Duranti,S., Turroni,F., Bottacini,F., Mangifesta,M., Sanchez,B., Viappiani,A., Mancabelli,L., Taminiau,B., Delcenserie,V., Barrangou,R., Margolles,A., van Sinderen,D. and Ventura,M.	Genomic encyclopedia of type strains of the genus Bifidobacterium	Appl. Environ. Microbiol. 80 (20), 6290-6302 (2014)
JGZV01000011	Bifidobacterium thermophilum JCM1207		Milani,C., Lugli,G.A., Duranti,S., Turroni,F., Bottacini,F., Mangifesta,M., Sanchez,B., Viappiani,A., Mancabelli,L., Taminiau,B., Delcenserie,V., Barrangou,R., Margolles,A., van Sinderen,D. and Ventura,M.	Genomic encyclopedia of type strains of the genus Bifidobacterium	Appl. Environ. Microbiol. 80 (20), 6290-6302 (2014)
JGZV01000012	Bifidobacterium thermophilum JCM1207		Milani,C., Lugli,G.A., Duranti,S., Turroni,F., Bottacini,F., Mangifesta,M., Sanchez,B., Viappiani,A., Mancabelli,L., Taminiau,B., Delcenserie,V., Barrangou,R., Margolles,A., van Sinderen,D. and Ventura,M.	Genomic encyclopedia of type strains of the genus Bifidobacterium	Appl. Environ. Microbiol. 80 (20), 6290-6302 (2014)
JHWM01000001	Bifidobacterium thermophilum DSM 20212		none
JHWM01000002	Bifidobacterium thermophilum DSM 20212		none
JHWM01000003	Bifidobacterium thermophilum DSM 20212		none
JHWM01000004	Bifidobacterium thermophilum DSM 20212		none
JHWM01000005	Bifidobacterium thermophilum DSM 20212		none
JHWM01000006	Bifidobacterium thermophilum DSM 20212		none
JHWM01000007	Bifidobacterium thermophilum DSM 20212		none
JHWM01000008	Bifidobacterium thermophilum DSM 20212		none
JHWM01000009	Bifidobacterium thermophilum DSM 20212		none
JHWM01000010	Bifidobacterium thermophilum DSM 20212		none
JHWM01000011	Bifidobacterium thermophilum DSM 20212		none
JHWM01000012	Bifidobacterium thermophilum DSM 20212		none
JHWM01000013	Bifidobacterium thermophilum DSM 20212		none
JHWM01000014	Bifidobacterium thermophilum DSM 20212		none
JHWM01000015	Bifidobacterium thermophilum DSM 20212		none
JHWM01000016	Bifidobacterium thermophilum DSM 20212		none
JHWM01000017	Bifidobacterium thermophilum DSM 20212		none
JHWM01000018	Bifidobacterium thermophilum DSM 20212		none
JHWM01000019	Bifidobacterium thermophilum DSM 20212		none
JHWM01000020	Bifidobacterium thermophilum DSM 20212		none
JHWM01000021	Bifidobacterium thermophilum DSM 20212		none
JHWM01000022	Bifidobacterium thermophilum DSM 20212		none
JHWM01000023	Bifidobacterium thermophilum DSM 20212		none
JHWM01000024	Bifidobacterium thermophilum DSM 20212		none
JHWM01000025	Bifidobacterium thermophilum DSM 20212		none
JHWM01000026	Bifidobacterium thermophilum DSM 20212		none
JHWM01000027	Bifidobacterium thermophilum DSM 20212		none
JHWM01000028	Bifidobacterium thermophilum DSM 20212		none
JHWM01000029	Bifidobacterium thermophilum DSM 20212		none
JHWM01000030	Bifidobacterium thermophilum DSM 20212		none
JHWM01000031	Bifidobacterium thermophilum DSM 20212		none
JHWM01000032	Bifidobacterium thermophilum DSM 20212		none
JHWM01000033	Bifidobacterium thermophilum DSM 20212		none
JHWM01000034	Bifidobacterium thermophilum DSM 20212		none
JHWM01000035	Bifidobacterium thermophilum DSM 20212		none
JHWM01000036	Bifidobacterium thermophilum DSM 20212		none
JHWM01000037	Bifidobacterium thermophilum DSM 20212		none
JHWM01000038	Bifidobacterium thermophilum DSM 20212		none
JHWM01000039	Bifidobacterium thermophilum DSM 20212		none
JHWM01000040	Bifidobacterium thermophilum DSM 20212		none
JHWM01000041	Bifidobacterium thermophilum DSM 20212		none
JHWM01000042	Bifidobacterium thermophilum DSM 20212		none
JHWM01000043	Bifidobacterium thermophilum DSM 20212		none
JHWM01000044	Bifidobacterium thermophilum DSM 20212		none
JHWM01000045	Bifidobacterium thermophilum DSM 20212		none
JHWM01000046	Bifidobacterium thermophilum DSM 20212		none
JHWM01000047	Bifidobacterium thermophilum DSM 20212		none
JHWM01000048	Bifidobacterium thermophilum DSM 20212		none
JHWM01000049	Bifidobacterium thermophilum DSM 20212		none
JHWM01000050	Bifidobacterium thermophilum DSM 20212		none
AUCL01000001	Bifidobacterium tsurumiense DSM 17777		none
AUCL01000002	Bifidobacterium tsurumiense DSM 17777		none
AUCL01000003	Bifidobacterium tsurumiense DSM 17777		none
AUCL01000004	Bifidobacterium tsurumiense DSM 17777		none
AUCL01000005	Bifidobacterium tsurumiense DSM 17777		none
AUCL01000006	Bifidobacterium tsurumiense DSM 17777		none
AUCL01000007	Bifidobacterium tsurumiense DSM 17777		none
AUCL01000008	Bifidobacterium tsurumiense DSM 17777		none
AUCL01000009	Bifidobacterium tsurumiense DSM 17777		none
AUCL01000010	Bifidobacterium tsurumiense DSM 17777		none
AUCL01000011	Bifidobacterium tsurumiense DSM 17777		none
AUCL01000012	Bifidobacterium tsurumiense DSM 17777		none
AUCL01000013	Bifidobacterium tsurumiense DSM 17777		none
AUCL01000014	Bifidobacterium tsurumiense DSM 17777		none
AUCL01000015	Bifidobacterium tsurumiense DSM 17777		none
AUCL01000016	Bifidobacterium tsurumiense DSM 17777		none
AUCL01000017	Bifidobacterium tsurumiense DSM 17777		none
AUCL01000018	Bifidobacterium tsurumiense DSM 17777		none
AUCL01000019	Bifidobacterium tsurumiense DSM 17777		none
AUCL01000020	Bifidobacterium tsurumiense DSM 17777		none
AUCL01000021	Bifidobacterium tsurumiense DSM 17777		none
AUCL01000022	Bifidobacterium tsurumiense DSM 17777		none
AUCL01000023	Bifidobacterium tsurumiense DSM 17777		none
AUCL01000024	Bifidobacterium tsurumiense DSM 17777		none
AUCL01000025	Bifidobacterium tsurumiense DSM 17777		none
AUCL01000026	Bifidobacterium tsurumiense DSM 17777		none
AUCL01000027	Bifidobacterium tsurumiense DSM 17777		none
