# Supplementary material for: The extracellular proteome of two Bifidobacterium species reveals different adaptation strategies to low iron conditions
Source: BMC Genomics. 2017 Jan 6;18:41. doi: 10.1186/s12864-016-3472-x (PMC5219805; doi:10.1186/s12864-016-3472-x)
Supplement: Additional file 2: — “PVazquez_etal_additional_file_2”. The file contains the following 2 tables: Table S2a. Genes uniquely found in PV20–2 when compared to all bifidobacteria (sheet 1) and Table S2b. Genes uniquely found in PV20–2 compared to DSM21854 (sheet 2). (XLSX 35 kb) [file 12864_2016_3472_MOESM2_ESM.xlsx]

## Sheet: S2a_PV20-2 to All unique
Locus tag	Location	Strand	Length (AA)	Product
AH68_01160	298124..298372	-	82	hypothetical protein
AH68_01165	298365..298637	-	90	hypothetical protein
AH68_01170	298621..298881	-	86	hypothetical protein
AH68_02345	549438..549671	-	77	hypothetical protein
AH68_02350	549914..550282	+	122	PadR family transcriptional regulator
AH68_02355	550279..550944	+	221	hypothetical protein
AH68_03585	830023..830457	+	144	hypothetical protein
AH68_03590	830471..830803	+	110	putative membrane protein
AH68_04070	940078..940413	-	111	hypothetical protein
AH68_04780	1092662..1092862	+	66	hypothetical protein
AH68_04820	1096692..1096880	+	62	hypothetical protein
AH68_04850	1099646..1099867	+	73	hypothetical protein
AH68_04890	1101729..1101998	+	89	hypothetical protein
AH68_04895	1101995..1102261	+	88	hypothetical protein
AH68_04940	1104984..1105193	+	69	hypothetical protein
AH68_04985	1108745..1109002	-	85	hypothetical protein
AH68_05020	1111236..1111523	-	95	hypothetical protein
AH68_05025	1111520..1111711	-	63	hypothetical protein
AH68_05040	1112312..1112575	-	87	hypothetical protein
AH68_05050	1113113..1113565	-	150	hypothetical protein
AH68_05060	1113987..1114601	-	204	hypothetical protein
AH68_05065	1114638..1115303	-	221	hypothetical protein
AH68_05075	1115835..1116089	-	84	hypothetical protein
AH68_05080	1116138..1116479	-	113	hypothetical protein
AH68_05110	1120313..1120573	+	86	hypothetical protein
AH68_05175	1130784..1131050	+	88	hypothetical protein
AH68_05225	1148145..1148636	+	163	hypothetical protein
AH68_05255	1150647..1150931	-	94	hypothetical protein
AH68_05470	1193343..1194026	-	227	hypothetical protein
AH68_05490	1200996..1201460	-	154	2,4-diacetylphloroglucinol biosynthesis protein
AH68_05500	1202722..1203621	-	299	hypothetical protein
AH68_06260	1361724..1362251	-	175	transcriptional regulator
AH68_06375	1386385..1386597	-	70	hypothetical protein
AH68_06740	1460619..1461677	-	352	hypothetical protein
AH68_06745	1461685..1462035	-	116	hypothetical protein
AH68_06750	1462112..1462954	-	280	hypothetical protein
AH68_07920	1752847..1753422	-	191	hypothetical protein
AH68_07930	1754672..1755886	-	404	hypothetical protein
AH68_08035	1784010..1784192	-	60	hypothetical protein
AH68_08425	1897657..1898187	+	176	hypothetical protein
AH68_08450	1903496..1904716	+	406	hypothetical protein
AH68_08490	1909081..1909269	+	62	hypothetical protein
AH68_08495	1909577..1910194	-	205	hypothetical protein
AH68_08525	1915320..1916084	-	254	hypothetical protein
AH68_08555	1919685..1920137	-	150	hypothetical protein
AH68_08570	1921583..1922206	+	207	hypothetical protein
AH68_08605	1928578..1929858	-	426	hypothetical protein
AH68_08685	1943679..1944443	-	254	hypothetical protein
AH68_08730	1957016..1957762	+	248	hypothetical protein
AH68_08735	1957779..1958975	+	398	hypothetical protein
AH68_08745	1960879..1961112	+	77	hypothetical protein
AH68_08750	1961198..1961458	-	86	hypothetical protein
AH68_08760	1961596..1965072	-	1158	hypothetical protein
AH68_09015	2026712..2028706	-	664	hypothetical protein
AH68_09330	2090495..2090692	-	65	hypothetical protein
AH68_09375	2104274..2104582	+	102	hypothetical protein
AH68_09455	2119522..2120241	-	239	hypothetical protein
AH68_09955	2251567..2252271	-	234	hypothetical protein

## Sheet: S2b_PV20-2 to DSM 21854 unique
ORF	Number of hits in DSM 21854	Location	Strand	Length	Product		Number of hits in Bif Database	Lowest E-value	Best Hit Description
AH68_00045	0	12809..14089	+	426	hypothetical protein		9	1.77756e-169	Bifidobacterium longum subsp. longum CMCC P0001 genomic scaffold Scaffold54, whole genome shotgun sequence.
AH68_00225	0	57480..60068	+	862	hypothetical protein		5	0	Bifidobacterium moukalabense DSM 27321 DSM27321_C07, whole genome shotgun sequence.
AH68_00240	0	62426..63559	-	377	glycine/betaine ABC transporter substrate-binding protein		3	0	Bifidobacterium ruminantium DSM 6489 T534DRAFT_scaffold00006.6_C, whole genome shotgun sequence.
AH68_00260	0	67226..68425	-	399	hypothetical protein		5	0	Bifidobacterium ruminantium DSM 6489 T534DRAFT_scaffold00006.6_C, whole genome shotgun sequence.
AH68_00265	0	68491..69312	-	273	sulfite exporter TauE/SafE		2	4.53405e-145	Bifidobacterium ruminantium DSM 6489 T534DRAFT_scaffold00006.6_C, whole genome shotgun sequence.
AH68_00270	0	69507..69968	-	153	molecular chaperone Hsp20		5	5.41843e-98	Bifidobacterium adolescentis ATCC 15703 chromosome, complete genome.
AH68_00580	0	153120..154259	+	379	hypothetical protein		5	0	Bifidobacterium dentium JCVIHMP022 contig_169, whole genome shotgun sequence.
AH68_00670	0	176869..177162	+	97	hypothetical protein		8	5.98299e-56	Bifidobacterium longum subsp. infantis JCM 1222 DNA, complete genome.
AH68_00850	0	217726..219384	-	552	beta-xylosidase		10	0	Bifidobacterium longum subsp. longum 44B contig00017, whole genome shotgun sequence.
AH68_00855	0	219413..221005	-	530	beta-xylosidase		10	0	Bifidobacterium pseudocatenulatum DSM 20438 = JCM 1200 strain DSM 20438 B_pseudocatenulatum-1.0.1_Cont0.1, whole genome shotgun sequence.
AH68_00890	0	229439..231961	+	840	hypothetical protein		6	0	Bifidobacterium pseudocatenulatum DSM 20438 = JCM 1200 strain DSM 20438 B_pseudocatenulatum-1.0.1_Cont0.1, whole genome shotgun sequence.
AH68_01045	0	269728..270795	+	355	cell division protein Fic		5	0	Bifidobacterium ruminantium DSM 6489 T534DRAFT_scaffold00013.13_C, whole genome shotgun sequence.
AH68_01050	0	271271..274618	+	1115	hypothetical protein		9	0	Bifidobacterium dentium ATCC 27679 genomic scaffold SCAFFOLD1, whole genome shotgun sequence.
AH68_01160	0	298124..298372	-	82	hypothetical protein		0		not available
AH68_01170	0	298621..298881	-	86	hypothetical protein		0		not available
AH68_02000	0	470627..471091	-	154	cupin		5	2.17396e-76	Bifidobacterium moukalabense DSM 27321 DSM27321_C07, whole genome shotgun sequence.
AH68_02005	0	471122..472513	-	463	cytosine deaminase		5	0	Bifidobacterium dentium ATCC 27678 B_dentium-2.0.1_Cont348, whole genome shotgun sequence.
AH68_02010	0	472503..473981	-	492	S-adenosyl-L-homocysteine hydrolase		5	0	Bifidobacterium dentium ATCC 27678 B_dentium-2.0.1_Cont348, whole genome shotgun sequence.
AH68_02345	0	549438..549671	-	77	hypothetical protein		0		not available
AH68_02350	0	549914..550282	+	122	PadR family transcriptional regulator		0		not available
AH68_02355	0	550279..550944	+	221	hypothetical protein		0		not available
AH68_02365	0	551375..551977	+	200	transglutaminase		5	3.57795e-127	Bifidobacterium longum subsp. longum CMCC P0001 genomic scaffold Scaffold13, whole genome shotgun sequence.
AH68_02380	0	553619..554332	-	237	cytidine deaminase		5	9.99269e-64	Bifidobacterium breve ACS-071-V-Sch8b chromosome, complete genome.
AH68_02395	0	555090..555602	+	170	GCN5 family acetyltransferase		5	5.20815e-102	Bifidobacterium longum subsp. infantis CCUG 52486 supercont2.3 genomic scaffold, whole genome shotgun sequence.
AH68_02640	0	611573..613540	+	655	hypothetical protein		5	0	Bifidobacterium longum subsp. infantis JCM 1222 DNA, complete genome.
AH68_02815	0	650620..651666	+	348	uroporphyrinogen decarboxylase		5	3.72159e-143	Bifidobacterium minimum DSM 20102 H555DRAFT_scaffold00003.3_C, whole genome shotgun sequence.
AH68_02835	0	656697..656876	+	59	hypothetical protein		1	4.24618e-06	Bifidobacterium minimum DSM 20102 H555DRAFT_scaffold00003.3_C, whole genome shotgun sequence.
AH68_02850	0	660118..660378	+	86	glutaredoxin		5	6.11463e-49	Bifidobacterium catenulatum DSM 16992 = JCM 1194 strain DSM 16992 B_catenulatum-1.0_Cont47.1, whole genome shotgun sequence.
AH68_02955	0	684417..685385	+	322	carbohydrate kinase		6	0	Bifidobacterium pseudocatenulatum DSM 20438 = JCM 1200 strain DSM 20438 B_pseudocatenulatum-1.0.1_Cont0.1, whole genome shotgun sequence.
AH68_02960	0	685439..686134	+	231	N-(5'-phosphoribosyl)anthranilate isomerase		5	5.59353e-150	uncultured Bifidobacterium sp. genomic scaffold TS29_scaffold04784, whole genome shotgun sequence.
AH68_03315	0	767877..768545	+	222	hypothetical protein		7	2.90904e-58	Bifidobacterium breve DPC 6330 contig00010, whole genome shotgun sequence.
AH68_03540	0	821032..822117	+	361	urea ABC transporter permease		4	8.82673e-148	Bifidobacterium subtile DSM 20096 K314DRAFT_scaffold00001.1_C, whole genome shotgun sequence.
AH68_03555	0	823945..824652	+	235	Urease subunit alpha		4	3.63112e-118	Bifidobacterium longum subsp. infantis JCM 1222 DNA, complete genome.
AH68_03565	0	826582..827517	-	311	urease accessory protein UreD		5	3.24246e-95	Bifidobacterium subtile DSM 20096 K314DRAFT_scaffold00001.1_C, whole genome shotgun sequence.
AH68_03570	0	827641..828249	-	202	urease accessory protein UreG		4	7.61989e-126	Bifidobacterium longum subsp. infantis JCM 1222 DNA, complete genome.
AH68_03575	0	828279..829166	-	295	urease accessory protein UreF		4	5.29406e-115	Bifidobacterium longum subsp. infantis JCM 1222 DNA, complete genome.
AH68_03580	0	829151..829816	-	221	urease accessory protein UreE		5	6.81106e-95	Bifidobacterium longum subsp. infantis JCM 1222 DNA, complete genome.
AH68_03585	0	830023..830457	+	144	hypothetical protein		0		not available
AH68_03590	0	830471..830803	+	110	putative membrane protein		0		not available
AH68_03805	0	883091..884452	+	453	hypothetical protein		9	0	Bifidobacterium adolescentis L2-32 Scfld0234 genomic scaffold, whole genome shotgun sequence.
AH68_03825	0	887701..888216	-	171	general stress protein		5	2.97902e-111	Bifidobacterium catenulatum DSM 16992 = JCM 1194 strain DSM 16992 B_catenulatum-1.0_Cont18.1, whole genome shotgun sequence.
AH68_03830	0	888517..889191	+	224	branched-chain amino acid transporter AzlC		5	1.48892e-142	Bifidobacterium catenulatum DSM 16992 = JCM 1194 strain DSM 16992 B_catenulatum-1.0_Cont18.1, whole genome shotgun sequence.
AH68_04070	0	940078..940413	-	111	hypothetical protein		0		not available
AH68_04130	0	954288..954503	+	71	hypothetical protein		5	7.01605e-35	Bifidobacterium animalis subsp. lactis ATCC 27673 chromosome, complete genome.
AH68_04145	0	955798..956043	-	81	hypothetical protein		5	9.9664e-13	Bifidobacterium longum D2957 Contig004, whole genome shotgun sequence.
AH68_04265	0	984786..984989	+	67	hypothetical protein		6	9.57471e-14	Bifidobacterium catenulatum DSM 16992 = JCM 1194 strain DSM 16992 B_catenulatum-1.0_Cont18.1, whole genome shotgun sequence.
AH68_04730	0	1087826..1088245	-	139	hypothetical protein		1	1.22696e-05	Bifidobacterium adolescentis L2-32 Scfld0234 genomic scaffold, whole genome shotgun sequence.
AH68_04735	0	1088313..1088750	-	145	hypothetical protein		6	2.29502e-70	Bifidobacterium adolescentis L2-32 Scfld0234 genomic scaffold, whole genome shotgun sequence.
AH68_04740	0	1088816..1089220	-	134	hypothetical protein		4	3.67431e-61	Bifidobacterium adolescentis L2-32 Scfld0234 genomic scaffold, whole genome shotgun sequence.
AH68_04745	0	1089347..1089571	+	74	XRE family transcriptional regulator		2	1.2129e-41	Bifidobacterium adolescentis L2-32 Scfld0234 genomic scaffold, whole genome shotgun sequence.
AH68_04750	0	1089600..1090232	+	210	hypothetical protein		2	2.94118e-94	Bifidobacterium longum subsp. infantis 157F chromosome, complete genome.
AH68_04755	0	1090244..1090531	+	95	hypothetical protein		3	8.68197e-54	Bifidobacterium catenulatum DSM 16992 = JCM 1194 strain DSM 16992 B_catenulatum-1.0_Cont18.1, whole genome shotgun sequence.
AH68_04760	0	1090528..1091367	+	279	hypothetical protein		5	6.74116e-135	Bifidobacterium dentium ATCC 27679 genomic scaffold SCAFFOLD1, whole genome shotgun sequence.
AH68_04765	0	1091364..1091567	+	67	hypothetical protein		1	3.2271e-15	Bifidobacterium adolescentis L2-32 Scfld0234 genomic scaffold, whole genome shotgun sequence.
AH68_04770	0	1091577..1092107	+	176	hypothetical protein		1	2.16438e-05	Bifidobacterium longum E18 chromosome, whole genome shotgun sequence.
AH68_04780	0	1092662..1092862	+	66	hypothetical protein		0		not available
AH68_04790	0	1093122..1093640	+	172	hypothetical protein		5	1.44116e-55	Bifidobacterium ruminantium DSM 6489 T534DRAFT_scaffold00014.14_C, whole genome shotgun sequence.
AH68_04795	0	1093643..1094566	+	307	phage recombination protein Bet		2	1.37235e-83	Bifidobacterium longum subsp. infantis 157F chromosome, complete genome.
AH68_04800	0	1094563..1095447	+	294	hypothetical protein		4	2.94758e-07	Bifidobacterium longum E18 chromosome, whole genome shotgun sequence.
AH68_04805	0	1095444..1095704	+	86	hypothetical protein		4	1.88366e-07	Bifidobacterium dentium ATCC 27679 genomic scaffold SCAFFOLD1, whole genome shotgun sequence.
AH68_04815	0	1096198..1096695	+	165	hypothetical protein		6	2.86112e-55	Bifidobacterium dentium ATCC 27679 genomic scaffold SCAFFOLD1, whole genome shotgun sequence.
AH68_04820	0	1096692..1096880	+	62	hypothetical protein		0		not available
AH68_04825	0	1096967..1097614	+	215	hypothetical protein		5	9.681e-08	Bifidobacterium adolescentis L2-32 Scfld0235 genomic scaffold, whole genome shotgun sequence.
AH68_04830	0	1097611..1098072	+	153	hypothetical protein		5	2.55304e-22	Bifidobacterium longum subsp. infantis 157F chromosome, complete genome.
AH68_04845	0	1099329..1099646	+	105	hypothetical protein		2	4.5737e-06	Bifidobacterium moukalabense DSM 27321 DSM27321_C03, whole genome shotgun sequence.
AH68_04850	0	1099646..1099867	+	73	hypothetical protein		0		not available
AH68_04855	0	1099860..1100240	+	126	hypothetical protein		3	3.62238e-53	Bifidobacterium adolescentis L2-32 Scfld0234 genomic scaffold, whole genome shotgun sequence.
AH68_04860	0	1100243..1100554	+	103	peptidase U32		3	1.07352e-52	Bifidobacterium breve DPC 6330 contig00010, whole genome shotgun sequence.
AH68_04865	0	1100554..1100772	+	72	hypothetical protein		1	3.01936e-18	Bifidobacterium adolescentis L2-32 Scfld0235 genomic scaffold, whole genome shotgun sequence.
AH68_04870	0	1100769..1100912	+	47	antitoxin		5	6.46851e-20	Bifidobacterium adolescentis L2-32 Scfld0235 genomic scaffold, whole genome shotgun sequence.
AH68_04875	0	1100909..1101100	+	63	hypothetical protein		3	1.40788e-23	Bifidobacterium breve DPC 6330 contig00010, whole genome shotgun sequence.
AH68_04880	0	1101097..1101360	+	87	hypothetical protein		1	2.1199e-22	Bifidobacterium adolescentis L2-32 Scfld0234 genomic scaffold, whole genome shotgun sequence.
AH68_04885	0	1101344..1101748	+	134	hypothetical protein		1	1.89099e-05	Bifidobacterium dentium ATCC 27679 genomic scaffold SCAFFOLD1, whole genome shotgun sequence.
AH68_04890	0	1101729..1101998	+	89	hypothetical protein		0		not available
AH68_04895	0	1101995..1102261	+	88	hypothetical protein		0		not available
AH68_04900	0	1102258..1102545	+	95	peptidase		2	1.63512e-14	Bifidobacterium dentium ATCC 27679 genomic scaffold SCAFFOLD1, whole genome shotgun sequence.
AH68_04910	0	1102720..1103112	+	130	hypothetical protein		2	1.10242e-50	Bifidobacterium longum subsp. infantis 157F chromosome, complete genome.
AH68_04915	0	1103093..1103617	+	174	hypothetical protein		8	3.55913e-78	Bifidobacterium breve DPC 6330 contig00010, whole genome shotgun sequence.
AH68_04930	0	1104203..1104688	+	161	hypothetical protein		1	6.79384e-57	Bifidobacterium adolescentis L2-32 Scfld0234 genomic scaffold, whole genome shotgun sequence.
AH68_04935	0	1104694..1104987	+	97	hypothetical protein		5	5.01894e-26	Bifidobacterium adolescentis L2-32 Scfld0234 genomic scaffold, whole genome shotgun sequence.
AH68_04940	0	1104984..1105193	+	69	hypothetical protein		0		not available
AH68_04950	0	1105455..1106294	+	279	hypothetical protein		5	1.41939e-32	Bifidobacterium dentium ATCC 27679 genomic scaffold SCAFFOLD1, whole genome shotgun sequence.
AH68_04955	0	1106291..1106950	+	219	hypothetical protein		1	8.83914e-88	Bifidobacterium adolescentis L2-32 Scfld0234 genomic scaffold, whole genome shotgun sequence.
AH68_04965	0	1107034..1107426	+	130	hypothetical protein		1	9.40806e-35	Bifidobacterium adolescentis L2-32 Scfld0234 genomic scaffold, whole genome shotgun sequence.
AH68_04970	0	1107423..1107713	+	96	hypothetical protein		1	1.96097e-14	Bifidobacterium adolescentis L2-32 Scfld0234 genomic scaffold, whole genome shotgun sequence.
AH68_04975	0	1107740..1108006	+	88	hypothetical protein		1	3.36878e-21	Bifidobacterium adolescentis L2-32 Scfld0234 genomic scaffold, whole genome shotgun sequence.
AH68_04985	0	1108745..1109002	-	85	hypothetical protein		0		not available
AH68_04990	0	1109103..1109438	-	111	hypothetical protein		8	9.16138e-25	Bifidobacterium adolescentis L2-32 Scfld0234 genomic scaffold, whole genome shotgun sequence.
AH68_05015	0	1110979..1111239	-	86	hypothetical protein		5	8.15094e-11	Bifidobacterium dentium ATCC 27679 genomic scaffold SCAFFOLD1, whole genome shotgun sequence.
AH68_05025	0	1111520..1111711	-	63	hypothetical protein		0		not available
AH68_05030	0	1111711..1112100	-	129	hypothetical protein		1	7.07122e-05	Bifidobacterium longum subsp. infantis 157F chromosome, complete genome.
AH68_05035	0	1112113..1112295	-	60	hypothetical protein		1	1.69343e-06	Bifidobacterium magnum DSM 20222 G478DRAFT_scaffold00010.10_C, whole genome shotgun sequence.
AH68_05040	0	1112312..1112575	-	87	hypothetical protein		0		not available
AH68_05045	0	1112577..1113116	-	179	hypothetical protein		1	9.89195e-47	Bifidobacterium adolescentis L2-32 Scfld0234 genomic scaffold, whole genome shotgun sequence.
AH68_05050	0	1113113..1113565	-	150	hypothetical protein		0		not available
AH68_05055	0	1113641..1113994	-	117	hypothetical protein		1	1.06493e-38	Bifidobacterium adolescentis L2-32 Scfld0234 genomic scaffold, whole genome shotgun sequence.
AH68_05060	0	1113987..1114601	-	204	hypothetical protein		0		not available
AH68_05065	0	1114638..1115303	-	221	hypothetical protein		0		not available
AH68_05070	0	1115429..1115803	-	124	hypothetical protein		1	8.2908e-34	Bifidobacterium adolescentis L2-32 Scfld0234 genomic scaffold, whole genome shotgun sequence.
AH68_05075	0	1115835..1116089	-	84	hypothetical protein		0		not available
AH68_05080	0	1116138..1116479	-	113	hypothetical protein		0		not available
AH68_05105	0	1119245..1119583	+	112	hypothetical protein		5	5.5348e-24	Bifidobacterium longum E18 chromosome, whole genome shotgun sequence.
AH68_05110	0	1120313..1120573	+	86	hypothetical protein		0		not available
AH68_05115	0	1120575..1122458	+	627	hypothetical protein		8	0	Bifidobacterium adolescentis L2-32 Scfld0234 genomic scaffold, whole genome shotgun sequence.
AH68_05120	0	1122495..1124126	+	543	hypothetical protein		5	0	Bifidobacterium longum subsp. infantis 157F chromosome, complete genome.
AH68_05125	0	1124126..1125226	+	366	hypothetical protein		5	1.85019e-121	Bifidobacterium longum subsp. infantis 157F chromosome, complete genome.
AH68_05130	0	1125248..1125832	+	194	hypothetical protein		5	5.08357e-25	Bifidobacterium longum subsp. infantis 157F chromosome, complete genome.
AH68_05135	0	1125865..1126449	+	194	hypothetical protein		5	6.0384e-63	Bifidobacterium longum subsp. infantis 157F chromosome, complete genome.
AH68_05140	0	1126527..1127591	+	354	hypothetical protein		5	4.06295e-147	Bifidobacterium longum subsp. infantis 157F chromosome, complete genome.
AH68_05145	0	1127620..1128054	+	144	hypothetical protein		5	1.21819e-42	Bifidobacterium longum subsp. infantis 157F chromosome, complete genome.
AH68_05150	0	1128060..1128611	+	183	thiamine biosynthesis protein ThiS		5	4.22825e-27	Bifidobacterium longum subsp. infantis ATCC 15697 chromosome, complete genome.
AH68_05155	0	1128592..1128933	+	113	hypothetical protein		2	1.31212e-10	Bifidobacterium longum subsp. infantis 157F chromosome, complete genome.
AH68_05160	0	1128933..1129424	+	163	hypothetical protein		5	2.79588e-11	Bifidobacterium adolescentis L2-32 Scfld0234 genomic scaffold, whole genome shotgun sequence.
AH68_05165	0	1129487..1130083	+	198	hypothetical protein		5	2.72663e-19	Bifidobacterium longum subsp. infantis ATCC 15697 chromosome, complete genome.
AH68_05170	0	1130209..1130661	+	150	hypothetical protein		1	8.60823e-06	Bifidobacterium longum subsp. infantis 157F chromosome, complete genome.
AH68_05175	0	1130784..1131050	+	88	hypothetical protein		0		not available
AH68_05180	0	1131117..1137140	+	2007	hypothetical protein		6	0	Bifidobacterium longum subsp. infantis 157F chromosome, complete genome.
AH68_05185	0	1137137..1138111	+	324	hypothetical protein		5	1.06504e-121	Bifidobacterium dentium ATCC 27679 genomic scaffold SCAFFOLD1, whole genome shotgun sequence.
AH68_05190	0	1138121..1139053	+	310	hypothetical protein		5	3.60768e-101	Bifidobacterium magnum DSM 20222 G478DRAFT_scaffold00010.10_C, whole genome shotgun sequence.
AH68_05195	0	1139053..1140681	+	542	hypothetical protein		9	0	Bifidobacterium dentium ATCC 27679 genomic scaffold SCAFFOLD1, whole genome shotgun sequence.
AH68_05200	0	1140769..1145967	+	1732	hypothetical protein		28	5.35508e-145	Bifidobacterium adolescentis L2-32 Scfld0234 genomic scaffold, whole genome shotgun sequence.
AH68_05205	0	1145998..1146546	+	182	transcriptional regulator		5	4.75333e-104	Bifidobacterium adolescentis L2-32 Scfld0234 genomic scaffold, whole genome shotgun sequence.
AH68_05210	0	1146558..1146995	+	145	hypothetical protein		10	1.11302e-36	Bifidobacterium ruminantium DSM 6489 T534DRAFT_scaffold00014.14_C, whole genome shotgun sequence.
AH68_05220	0	1147228..1148148	+	306	hypothetical protein		7	1.40152e-68	Bifidobacterium adolescentis L2-32 Scfld0234 genomic scaffold, whole genome shotgun sequence.
AH68_05225	0	1148145..1148636	+	163	hypothetical protein		0		not available
AH68_05230	0	1148669..1149058	+	129	hypothetical protein		5	2.20202e-77	Bifidobacterium breve DPC 6330 contig00010, whole genome shotgun sequence.
AH68_05240	0	1149143..1149379	+	78	histidine kinase		2	8.7788e-11	Bifidobacterium breve DPC 6330 contig00010, whole genome shotgun sequence.
AH68_05255	0	1150647..1150931	-	94	hypothetical protein		0		not available
AH68_05260	0	1150921..1152279	-	452	hypothetical protein		13	0	Bifidobacterium adolescentis L2-32 Scfld0235 genomic scaffold, whole genome shotgun sequence.
AH68_05335	0	1168280..1168525	-	81	hypothetical protein		4	7.84609e-32	uncultured Bifidobacterium sp. genomic scaffold TS29_scaffold04784, whole genome shotgun sequence.
AH68_05425	0	1186138..1187427	-	429	histidine kinase		9	0	Bifidobacterium longum subsp. longum CMCC P0001 genomic scaffold Scaffold51, whole genome shotgun sequence.
AH68_05430	0	1187551..1187901	-	116	taste receptor type 2 member 4		5	3.56042e-58	Bifidobacterium breve JCP7499 genomic scaffold Scaffold43, whole genome shotgun sequence.
AH68_05435	0	1187904..1188380	-	158	hypothetical protein		5	3.00024e-80	Bifidobacterium breve DPC 6330 contig00013, whole genome shotgun sequence.
AH68_05440	0	1188447..1189298	-	283	hypothetical protein		5	9.98223e-150	Bifidobacterium breve CECT 7263 contig00012, whole genome shotgun sequence.
AH68_05460	0	1192282..1192569	-	95	transposase		7	8.52321e-56	Bifidobacterium catenulatum DSM 16992 = JCM 1194 strain DSM 16992 B_catenulatum-1.0_Cont33.1, whole genome shotgun sequence.
AH68_05470	0	1193343..1194026	-	227	hypothetical protein		0		not available
AH68_05475	0	1194107..1195051	-	314	hypothetical protein		4	2.07729e-05	Bifidobacterium breve JCP7499 genomic scaffold Scaffold129, whole genome shotgun sequence.
AH68_05480	0	1195048..1197867	-	939	hypothetical protein		5	1.82491e-17	Bifidobacterium moukalabense DSM 27321 DSM27321_C09, whole genome shotgun sequence.
AH68_05485	0	1197864..1200944	-	1026	hypothetical protein		1	3.1218e-14	Bifidobacterium adolescentis L2-32 Scfld0220 genomic scaffold, whole genome shotgun sequence.
AH68_05490	0	1200996..1201460	-	154	2,4-diacetylphloroglucinol biosynthesis protein		0		not available
AH68_05500	0	1202722..1203621	-	299	hypothetical protein		0		not available
AH68_05505	0	1203828..1206137	-	769	ABC transporter permease		8	0	Bifidobacterium longum subsp. infantis ATCC 15697 chromosome, complete genome.
AH68_05515	0	1206821..1207444	-	207	TetR family transcriptional regulator		4	2.43207e-135	Bifidobacterium longum subsp. infantis JCM 1222 DNA, complete genome.
AH68_05585	0	1222299..1222676	+	125	cysteine methyltransferase		5	3.2486e-77	Bifidobacterium pseudocatenulatum DSM 20438 = JCM 1200 strain DSM 20438 B_pseudocatenulatum-1.0.1_Cont2.1, whole genome shotgun sequence.
AH68_06165	0	1340380..1341381	-	333	RpiR family transcriptional regulator		5	7.27426e-81	Bifidobacterium subtile DSM 20096 K314DRAFT_scaffold00011.11_C, whole genome shotgun sequence.
AH68_06170	0	1341690..1343276	+	528	nitrate reductase		5	0	Bifidobacterium moukalabense DSM 27321 DSM27321_C02, whole genome shotgun sequence.
AH68_06175	0	1343423..1344154	+	243	Asp/Glu racemase		5	4.56982e-117	Bifidobacterium ruminantium DSM 6489 T534DRAFT_scaffold00009.9_C, whole genome shotgun sequence.
AH68_06185	0	1344319..1345548	+	409	aminotransferase V		5	0	Bifidobacterium ruminantium DSM 6489 T534DRAFT_scaffold00009.9_C, whole genome shotgun sequence.
AH68_06190	0	1345618..1346940	+	440	allantoate amidohydrolase		5	0	Bifidobacterium moukalabense DSM 27321 DSM27321_C02, whole genome shotgun sequence.
AH68_06200	0	1348536..1349711	+	391	acetamidase		5	3.96755e-139	Bifidobacterium subtile DSM 20096 K314DRAFT_scaffold00011.11_C, whole genome shotgun sequence.
AH68_06255	0	1361313..1361723	-	136	hypothetical protein		4	6.92777e-31	Bifidobacterium moukalabense DSM 27321 DSM27321_C01, whole genome shotgun sequence.
AH68_06260	0	1361724..1362251	-	175	transcriptional regulator		0		not available
AH68_06375	0	1386385..1386597	-	70	hypothetical protein		0		not available
AH68_06555	0	1428753..1430891	-	712	hypothetical protein		6	0	Bifidobacterium adolescentis ATCC 15703 chromosome, complete genome.
AH68_06560	0	1430951..1431274	+	107	nucleotide pyrophosphohydrolase		5	2.01966e-66	Bifidobacterium adolescentis ATCC 15703 chromosome, complete genome.
AH68_06565	0	1431753..1432199	+	148	hypothetical protein		5	1.61215e-92	uncultured Bifidobacterium sp. genomic scaffold TS29_scaffold04784, whole genome shotgun sequence.
AH68_06570	0	1432302..1433669	+	455	hypothetical protein		5	0	Bifidobacterium catenulatum DSM 16992 = JCM 1194 strain DSM 16992 B_catenulatum-1.0_Cont18.1, whole genome shotgun sequence.
AH68_06585	0	1434772..1435083	-	103	hypothetical protein		4	7.25176e-49	Bifidobacterium longum subsp. longum 2-2B ctg7180000000464, whole genome shotgun sequence.
AH68_06685	0	1454679..1455014	+	111	competence protein TfoX		3	1.78502e-48	Bifidobacterium bifidum NCIMB 41171 supercont2.1 genomic scaffold, whole genome shotgun sequence.
AH68_06690	0	1455255..1455515	-	86	membrane protein		5	1.59261e-41	Bifidobacterium longum subsp. longum BBMN68 chromosome, complete genome.
AH68_06705	0	1456699..1456986	-	95	transposase		9	6.34614e-45	Bifidobacterium breve DPC 6330 contig00033, whole genome shotgun sequence.
AH68_06720	0	1458878..1459645	-	255	cell division protein Fic		8	1.40329e-152	Bifidobacterium pseudocatenulatum DSM 20438 = JCM 1200 strain DSM 20438 B_pseudocatenulatum-1.0.1_Cont2.1, whole genome shotgun sequence.
AH68_06725	0	1459648..1459839	-	63	hypothetical protein		5	2.92236e-32	Bifidobacterium pseudocatenulatum DSM 20438 = JCM 1200 strain DSM 20438 B_pseudocatenulatum-1.0.1_Cont2.1, whole genome shotgun sequence.
AH68_06735	0	1460264..1460641	-	125	hypothetical protein		5	1.30443e-49	Bifidobacterium dentium JCVIHMP022 contig_159, whole genome shotgun sequence.
AH68_06740	0	1460619..1461677	-	352	hypothetical protein		0		not available
AH68_06745	0	1461685..1462035	-	116	hypothetical protein		0		not available
AH68_06750	0	1462112..1462954	-	280	hypothetical protein		0		not available
AH68_06850	0	1486532..1486726	-	64	hypothetical protein		3	3.6644e-08	Bifidobacterium breve HPH0326 genomic scaffold acArz-supercont1.3, whole genome shotgun sequence.
AH68_06885	0	1493190..1500191	-	2333	cell surface protein		8	0	Bifidobacterium longum DJO10A chromosome, complete genome.
AH68_06945	0	1512294..1512515	-	73	hypothetical protein		5	1.17481e-37	Bifidobacterium breve DPC 6330 contig00010, whole genome shotgun sequence.
AH68_07780	0	1713284..1713526	-	80	hypothetical protein		5	1.35238e-11	Bifidobacterium longum E18 chromosome, whole genome shotgun sequence.
AH68_07790	0	1713906..1714121	-	71	PbsX family transcriptional regulator		5	2.97157e-23	Bifidobacterium bifidum S17 chromosome, complete genome.
AH68_07795	0	1717612..1717902	-	96	CRISPR-associated protein Cas2		5	1.75254e-56	Bifidobacterium pseudocatenulatum DSM 20438 = JCM 1200 strain DSM 20438 B_pseudocatenulatum-1.0.1_Cont1.1, whole genome shotgun sequence.
AH68_07800	0	1717968..1718999	-	343	CRISPR-associated protein Cas1		5	0	Bifidobacterium pseudocatenulatum DSM 20438 = JCM 1200 strain DSM 20438 B_pseudocatenulatum-1.0.1_Cont1.1, whole genome shotgun sequence.
AH68_07805	0	1718999..1719676	-	225	CRISPR-associated protein Cas4		5	1.08204e-136	Bifidobacterium pseudocatenulatum DSM 20438 = JCM 1200 strain DSM 20438 B_pseudocatenulatum-1.0.1_Cont1.1, whole genome shotgun sequence.
AH68_07810	0	1719710..1720555	-	281	CRISPR-associated protein		5	2.45487e-173	Bifidobacterium pseudocatenulatum DSM 20438 = JCM 1200 strain DSM 20438 B_pseudocatenulatum-1.0.1_Cont1.1, whole genome shotgun sequence.
AH68_07815	0	1720615..1722492	-	625	CRISPR-associated protein		6	0	Bifidobacterium pseudocatenulatum DSM 20438 = JCM 1200 strain DSM 20438 B_pseudocatenulatum-1.0.1_Cont1.1, whole genome shotgun sequence.
AH68_07820	0	1722496..1723203	-	235	CRISPR-associated protein Cas5		5	8.64528e-158	Bifidobacterium pseudocatenulatum DSM 20438 = JCM 1200 strain DSM 20438 B_pseudocatenulatum-1.0.1_Cont1.1, whole genome shotgun sequence.
AH68_07825	0	1723446..1725863	-	805	CRISPR-associated protein Cas3		5	0	Bifidobacterium pseudocatenulatum DSM 20438 = JCM 1200 strain DSM 20438 B_pseudocatenulatum-1.0.1_Cont1.1, whole genome shotgun sequence.
AH68_07885	0	1743575..1746247	-	890	alpha-L-rhamnosidase		6	0	Bifidobacterium dentium ATCC 27678 B_dentium-2.0.1_Cont348, whole genome shotgun sequence.
AH68_07905	0	1749175..1749417	-	80	hypothetical protein		2	2.34049e-25	Bifidobacterium angulatum DSM 20098 genomic scaffold Scfld0, whole genome shotgun sequence.
AH68_07920	0	1752847..1753422	-	191	hypothetical protein		0		not available
AH68_07930	0	1754672..1755886	-	404	hypothetical protein		0		not available
AH68_08080	0	1793670..1793933	-	87	addiction module protein		5	7.29757e-36	Bifidobacterium ruminantium DSM 6489 T534DRAFT_scaffold00003.3_C, whole genome shotgun sequence.
AH68_08085	0	1793933..1794202	-	89	prevent-host-death protein		5	6.7727e-36	Bifidobacterium longum subsp. longum 35B ctg7180000000738, whole genome shotgun sequence.
AH68_08090	0	1794291..1794515	-	74	hypothetical protein		1	6.31483e-05	Bifidobacterium ruminantium DSM 6489 T534DRAFT_scaffold00007.7_C, whole genome shotgun sequence.
AH68_08095	0	1794648..1794902	+	84	hypothetical protein		5	4.32013e-37	Bifidobacterium dentium Bd1 chromosome, complete genome.
AH68_08100	0	1795371..1795820	+	149	hypothetical protein		5	6.75058e-94	Bifidobacterium pseudocatenulatum DSM 20438 = JCM 1200 strain DSM 20438 B_pseudocatenulatum-1.0.1_Cont1.1, whole genome shotgun sequence.
AH68_08345	0	1877942..1878676	-	244	hypothetical protein		5	2.32996e-58	Bifidobacterium pseudocatenulatum DSM 20438 = JCM 1200 strain DSM 20438 B_pseudocatenulatum-1.0.1_Cont1.1, whole genome shotgun sequence.
AH68_08425	0	1897657..1898187	+	176	hypothetical protein		0		not available
AH68_08430	0	1898232..1899476	-	414	hypothetical protein		1	6.84736e-106	Bifidobacterium bifidum BGN4 chromosome, complete genome.
AH68_08435	0	1899480..1899953	-	157	hypothetical protein		3	1.2203e-50	Bifidobacterium bifidum BGN4 chromosome, complete genome.
AH68_08440	0	1899991..1901157	-	388	hypothetical protein		1	7.99258e-26	Bifidobacterium bifidum BGN4 chromosome, complete genome.
AH68_08450	0	1903496..1904716	+	406	hypothetical protein		0		not available
AH68_08490	0	1909081..1909269	+	62	hypothetical protein		0		not available
AH68_08495	0	1909577..1910194	-	205	hypothetical protein		0		not available
AH68_08505	0	1911061..1911423	-	120	hypothetical protein		5	7.40697e-09	Bifidobacterium longum subsp. longum CMCC P0001 genomic scaffold Scaffold20, whole genome shotgun sequence.
AH68_08520	0	1914233..1915207	-	324	membrane protein		8	6.56192e-08	Bifidobacterium angulatum DSM 20098 genomic scaffold Scfld0, whole genome shotgun sequence.
AH68_08525	0	1915320..1916084	-	254	hypothetical protein		0		not available
AH68_08545	0	1918708..1919088	-	126	hypothetical protein		2	3.70454e-06	Bifidobacterium longum subsp. longum CMCC P0001 genomic scaffold Scaffold20, whole genome shotgun sequence.
AH68_08555	0	1919685..1920137	-	150	hypothetical protein		0		not available
AH68_08560	0	1920286..1920576	+	96	transposase		6	9.15951e-43	Bifidobacterium catenulatum DSM 16992 = JCM 1194 strain DSM 16992 B_catenulatum-1.0_Cont33.1, whole genome shotgun sequence.
AH68_08565	0	1920617..1921507	+	296	transposase		11	1.12844e-132	Bifidobacterium minimum DSM 20102 H555DRAFT_scaffold00007.7_C, whole genome shotgun sequence.
AH68_08570	0	1921583..1922206	+	207	hypothetical protein		0		not available
AH68_08580	0	1922992..1923789	-	265	hypothetical protein		5	1.09502e-59	Bifidobacterium thermacidophilum subsp. thermacidophilum DSM 15837 K315DRAFT_scaffold00006.6_C, whole genome shotgun sequence.
AH68_08585	0	1924022..1925284	-	420	hypothetical protein		5	4.26589e-11	Bifidobacterium breve UCC2003, complete genome.
AH68_08590	0	1925346..1926371	-	341	nitroreductase		7	5.6292e-139	Bifidobacterium pseudocatenulatum DSM 20438 = JCM 1200 strain DSM 20438 B_pseudocatenulatum-1.0.1_Cont1.1, whole genome shotgun sequence.
AH68_08605	0	1928578..1929858	-	426	hypothetical protein		0		not available
AH68_08615	0	1930886..1931092	+	68	hypothetical protein		6	2.41605e-30	Bifidobacterium pseudocatenulatum DSM 20438 = JCM 1200 strain DSM 20438 B_pseudocatenulatum-1.0.1_Cont1.1, whole genome shotgun sequence.
AH68_08620	0	1931150..1932238	+	362	glycosyl transferase family 1		7	0	Bifidobacterium breve 689b, complete genome.
AH68_08630	0	1933517..1934932	+	471	hypothetical protein		5	0	Bifidobacterium pseudocatenulatum DSM 20438 = JCM 1200 strain DSM 20438 B_pseudocatenulatum-1.0.1_Cont1.1, whole genome shotgun sequence.
AH68_08650	0	1937062..1938303	+	413	fhiA protein		5	3.33475e-16	Bifidobacterium pseudocatenulatum DSM 20438 = JCM 1200 strain DSM 20438 B_pseudocatenulatum-1.0.1_Cont1.1, whole genome shotgun sequence.
AH68_08655	0	1938351..1939340	+	329	hypothetical protein		5	5.00954e-105	Bifidobacterium pseudocatenulatum DSM 20438 = JCM 1200 strain DSM 20438 B_pseudocatenulatum-1.0.1_Cont1.1, whole genome shotgun sequence.
AH68_08660	0	1939423..1940499	+	358	acyltransferase		5	1.48039e-159	Bifidobacterium breve 689b, complete genome.
AH68_08665	0	1940707..1941060	+	117	hypothetical protein		4	2.89801e-66	Bifidobacterium pseudocatenulatum DSM 20438 = JCM 1200 strain DSM 20438 B_pseudocatenulatum-1.0.1_Cont1.1, whole genome shotgun sequence.
AH68_08670	0	1941074..1941676	+	200	hypothetical protein		3	3.80264e-107	Bifidobacterium pseudocatenulatum DSM 20438 = JCM 1200 strain DSM 20438 B_pseudocatenulatum-1.0.1_Cont1.1, whole genome shotgun sequence.
AH68_08685	0	1943679..1944443	-	254	hypothetical protein		0		not available
AH68_08705	0	1948864..1949979	+	371	hypothetical protein		2	3.69941e-28	Bifidobacterium adolescentis L2-32 Scfld0234 genomic scaffold, whole genome shotgun sequence.
AH68_08730	0	1957016..1957762	+	248	hypothetical protein		0		not available
AH68_08735	0	1957779..1958975	+	398	hypothetical protein		0		not available
AH68_08745	0	1960879..1961112	+	77	hypothetical protein		0		not available
AH68_08750	0	1961198..1961458	-	86	hypothetical protein		0		not available
AH68_08760	0	1961596..1965072	-	1158	hypothetical protein		0		not available
AH68_08780	0	1967739..1968500	-	253	hypothetical protein		5	7.23599e-18	Bifidobacterium longum subsp. longum CECT 7347 WGS project CALH00000000 data, scaffold 00001_97, whole genome shotgun sequence.
AH68_08785	0	1968487..1969875	-	462	hypothetical protein		5	1.00837e-65	Bifidobacterium longum subsp. longum CECT 7347 WGS project CALH00000000 data, scaffold 00001_97, whole genome shotgun sequence.
AH68_09015	0	2026712..2028706	-	664	hypothetical protein		0		not available
AH68_09175	0	2066652..2066951	-	99	hypothetical protein		3	6.64331e-38	Bifidobacterium longum subsp. infantis JCM 1222 DNA, complete genome.
AH68_09180	0	2067063..2067632	-	189	hypothetical protein		3	1.67633e-55	Bifidobacterium longum subsp. infantis JCM 1222 DNA, complete genome.
AH68_09195	0	2069857..2070258	+	133	hypothetical protein		4	4.70224e-25	Bifidobacterium breve CECT 7263 contig00035, whole genome shotgun sequence.
AH68_09280	0	2083438..2083911	+	157	hypothetical protein		5	5.99585e-62	Bifidobacterium pseudocatenulatum DSM 20438 = JCM 1200 strain DSM 20438 B_pseudocatenulatum-1.0.1_Cont4.1, whole genome shotgun sequence.
AH68_09285	0	2084070..2084639	-	189	hypothetical protein		5	3.43856e-64	Bifidobacterium breve DPC 6330 contig00045, whole genome shotgun sequence.
AH68_09290	0	2084656..2085072	-	138	excisionase		6	1.61881e-39	Bifidobacterium breve DPC 6330 contig00045, whole genome shotgun sequence.
AH68_09320	0	2089495..2090082	-	195	integrase		6	1.0422e-101	Bifidobacterium longum subsp. longum CMCC P0001 genomic scaffold Scaffold27, whole genome shotgun sequence.
AH68_09325	0	2090153..2090434	+	93	hypothetical protein		5	1.99287e-39	Bifidobacterium catenulatum DSM 16992 = JCM 1194 strain DSM 16992 B_catenulatum-1.0_Cont12.1, whole genome shotgun sequence.
AH68_09330	0	2090495..2090692	-	65	hypothetical protein		0		not available
AH68_09345	0	2094914..2096932	-	672	glycosyl transferase family 2		10	0	Bifidobacterium angulatum DSM 20098 genomic scaffold Scfld0, whole genome shotgun sequence.
AH68_09365	0	2101171..2102241	-	356	acyltransferase		5	0	Bifidobacterium angulatum DSM 20098 genomic scaffold Scfld0, whole genome shotgun sequence.
AH68_09370	0	2102497..2104215	-	572	hypothetical protein		6	9.81192e-30	Bifidobacterium longum subsp. longum CECT 7347 WGS project CALH00000000 data, scaffold 00001_112, whole genome shotgun sequence.
AH68_09375	0	2104274..2104582	+	102	hypothetical protein		0		not available
AH68_09390	0	2105691..2106662	+	323	bactoprenol glucosyl transferase		6	0	Bifidobacterium bifidum PRL2010 chromosome, complete genome.
AH68_09400	0	2109620..2109832	+	70	hypothetical protein		1	1.42975e-09	Bifidobacterium thermacidophilum subsp. thermacidophilum DSM 15837 K315DRAFT_scaffold00006.6_C, whole genome shotgun sequence.
AH68_09425	0	2115251..2115466	+	71	hypothetical protein		5	2.56346e-24	Bifidobacterium bifidum S17 chromosome, complete genome.
AH68_09440	0	2116446..2116874	-	142	hypothetical protein		5	1.13859e-07	Bifidobacterium thermacidophilum subsp. thermacidophilum DSM 15837 K315DRAFT_scaffold00007.7_C, whole genome shotgun sequence.
AH68_09445	0	2118243..2118428	-	61	hypothetical protein		5	4.48222e-15	Bifidobacterium thermophilum DSM 20212 T540DRAFT_scaffold00002.2_C, whole genome shotgun sequence.
AH68_09455	0	2119522..2120241	-	239	hypothetical protein		0		not available
AH68_09800	0	2211811..2212413	+	200	peptidase S51		6	8.47074e-129	Bifidobacterium pseudocatenulatum DSM 20438 = JCM 1200 strain DSM 20438 B_pseudocatenulatum-1.0.1_Cont5.1, whole genome shotgun sequence.
AH68_09955	0	2251567..2252271	-	234	hypothetical protein		0		not available
AH68_09985	0	2258720..2258938	+	72	hypothetical protein		3	1.07757e-23	Bifidobacterium animalis subsp. lactis ATCC 27673 chromosome, complete genome.
AH68_09990	0	2259290..2260732	-	480	histidine kinase		21	0	Bifidobacterium dentium JCVIHMP022 contig_176, whole genome shotgun sequence.
AH68_10005	0	2264578..2264949	+	123	hypothetical protein		4	6.38297e-24	Bifidobacterium breve DPC 6330 contig00033, whole genome shotgun sequence.
AH68_10060	0	2281501..2281725	-	74	transposase		7	6.54268e-29	Bifidobacterium longum NCC2705 chromosome, complete genome.
AH68_10100	0	2291978..2292340	+	120	transposase		8	8.02729e-60	Bifidobacterium breve HPH0326 genomic scaffold acArz-supercont1.2, whole genome shotgun sequence.
