# Supplementary material for: The extracellular proteome of two Bifidobacterium species reveals different adaptation strategies to low iron conditions
Source: BMC Genomics. 2017 Jan 6;18:41. doi: 10.1186/s12864-016-3472-x (PMC5219805; doi:10.1186/s12864-016-3472-x)
Supplement: Additional file 3: — “PVazquez_etal_additional_file_3”. The file contains the following 2 tables: Table S3a. Genes uniquely found in PV8–2 when compared to all bifidobacteria (sheet 1) and Table S3b. Genes uniquely found in PV8–2 compared to AGR 2145 and DSM20092 (sheet 2). (XLSX 13 kb) [file 12864_2016_3472_MOESM3_ESM.xlsx]

## Sheet: S3a_PV8-2 to All unique
ORF	Number of hits	Lowest E-value	Best Hit Accession number	Best Hit Description	Location	Strand	Length	Product
AH67_01245	0		not available	not available	292224..292424	-	66	hypothetical protein
AH67_02220	0		not available	not available	508954..509211	+	85	hypothetical protein
AH67_02225	0		not available	not available	509719..510330	+	203	hypothetical protein
AH67_02235	0		not available	not available	511863..512474	-	203	hypothetical protein
AH67_05155	0		not available	not available	1161304..1161678	-	124	hypothetical protein
AH67_05160	0		not available	not available	1162264..1163052	-	262	hypothetical protein
AH67_05170	0		not available	not available	1163790..1164065	-	91	hypothetical protein
AH67_05260	0		not available	not available	1179682..1180044	-	120	hypothetical protein
AH67_05275	0		not available	not available	1181451..1181633	-	60	hypothetical protein
AH67_05290	0		not available	not available	1182819..1183019	-	66	hypothetical protein
AH67_05300	0		not available	not available	1183198..1183503	-	101	hypothetical protein
AH67_05315	0		not available	not available	1184950..1185402	-	150	hypothetical protein
AH67_05330	0		not available	not available	1186399..1186743	-	114	hypothetical protein
AH67_05335	0		not available	not available	1186740..1186940	-	66	hypothetical protein
AH67_05345	0		not available	not available	1188025..1188789	-	254	hypothetical protein
AH67_05365	0		not available	not available	1190562..1191092	+	176	hypothetical protein
AH67_05370	0		not available	not available	1191163..1191534	+	123	XRE family transcriptional regulator
AH67_05375	0		not available	not available	1191551..1192024	+	157	hypothetical protein
AH67_05380	0		not available	not available	1192179..1192373	+	64	hypothetical protein
AH67_07010	0		not available	not available	1580555..1580758	-	67	hypothetical protein
AH67_07585	0		not available	not available	1737328..1737573	+	81	hypothetical protein
AH67_07600	0		not available	not available	1741242..1742264	-	340	hypothetical protein

## Sheet: S3b_PV8-2 to 2xBpl unique
Locus tag	Location	Strand	Length	Product
AH67_00205	44235..44492	+	85	hypothetical protein
AH67_00565	123934..124806	+	290	hypothetical protein
AH67_00970	223300..224760	+	486	melibiose carrier protein
AH67_00975	224822..225679	-	285	AraC family transcriptional regulator
AH67_01080	247919..249556	-	545	beta-xylosidase
AH67_01085	249619..251178	-	519	beta-xylosidase
AH67_01090	251297..253405	+	702	alpha-arabinofuranosidase
AH67_01100	254729..255760	+	343	alpha-N-arabinofuranosidase
AH67_01120	259444..261882	+	812	acetyl-CoA carboxylase
AH67_01245	292224..292424	-	66	hypothetical protein
AH67_01405	332073..332396	-	107	toxin RelE
AH67_01410	332393..332701	-	102	prevent-host-death family protein
AH67_02220	508954..509211	+	85	hypothetical protein
AH67_02225	509719..510330	+	203	hypothetical protein
AH67_02235	511863..512474	-	203	hypothetical protein
AH67_02660	609424..610566	+	380	ABC transporter substrate-binding protein
AH67_02665	610633..611472	+	279	ABC transporter permease
AH67_02670	611460..612404	+	314	ABC transporter permease
AH67_05135	1159134..1159430	-	98	hypothetical protein
AH67_05140	1159434..1160276	-	280	N-acetylmuramoyl-L-alanine amidase
AH67_05145	1160342..1160764	-	140	hypothetical protein
AH67_05150	1160787..1161242	-	151	hypothetical protein
AH67_05155	1161304..1161678	-	124	hypothetical protein
AH67_05160	1162264..1163052	-	262	hypothetical protein
AH67_05165	1163056..1163769	-	237	hypothetical protein
AH67_05170	1163790..1164065	-	91	hypothetical protein
AH67_05175	1164055..1165143	-	362	hypothetical protein
AH67_05180	1165157..1167379	-	740	hypothetical protein
AH67_05185	1167382..1170789	-	1135	hypothetical protein
AH67_05190	1170808..1171056	-	82	hypothetical protein
AH67_05195	1171146..1171529	-	127	hypothetical protein
AH67_05200	1171628..1172233	-	201	hypothetical protein
AH67_05205	1172258..1172632	-	124	hypothetical protein
AH67_05210	1172641..1172889	-	82	hypothetical protein
AH67_05215	1172886..1173221	-	111	hypothetical protein
AH67_05220	1173218..1173616	-	132	hypothetical protein
AH67_05230	1173769..1174725	-	318	hypothetical protein
AH67_05235	1174744..1175340	-	198	hypothetical protein
AH67_05245	1175571..1176857	-	428	hypothetical protein
AH67_05250	1176814..1178271	-	485	portal protein
AH67_05260	1179682..1180044	-	120	hypothetical protein
AH67_05265	1180281..1180607	-	108	hypothetical protein
AH67_05270	1180707..1181159	-	150	hypothetical protein
AH67_05275	1181451..1181633	-	60	hypothetical protein
AH67_05280	1181636..1182391	-	251	antirepressor
AH67_05290	1182819..1183019	-	66	hypothetical protein
AH67_05300	1183198..1183503	-	101	hypothetical protein
AH67_05305	1183500..1184486	-	328	hypothetical protein
AH67_05310	1184483..1184953	-	156	hypothetical protein
AH67_05315	1184950..1185402	-	150	hypothetical protein
AH67_05330	1186399..1186743	-	114	hypothetical protein
AH67_05335	1186740..1186940	-	66	hypothetical protein
AH67_05340	1187089..1187775	+	228	hypothetical protein
AH67_05345	1188025..1188789	-	254	hypothetical protein
AH67_05350	1188786..1189049	-	87	DNA-binding protein
AH67_05355	1189124..1189615	+	163	hypothetical protein
AH67_05360	1189736..1190503	+	255	actin
AH67_05365	1190562..1191092	+	176	hypothetical protein
AH67_05370	1191163..1191534	+	123	XRE family transcriptional regulator
AH67_05375	1191551..1192024	+	157	hypothetical protein
AH67_05380	1192179..1192373	+	64	hypothetical protein
AH67_05385	1192370..1192756	+	128	hypothetical protein
AH67_05390	1192817..1194046	-	409	DNA-binding protein
AH67_05395	1194053..1194832	-	259	hypothetical protein
AH67_07005	1579192..1580430	+	412	membrane protein
AH67_07010	1580555..1580758	-	67	hypothetical protein
AH67_07050	1586244..1586495	-	83	hypothetical protein
AH67_07055	1586714..1586902	+	62	hypothetical protein
AH67_07060	1587267..1587584	+	105	hypothetical protein
AH67_07065	1588648..1588890	-	80	hypothetical protein
AH67_07075	1593306..1593587	+	93	hypothetical protein
AH67_07080	1593588..1593770	+	60	hypothetical protein
AH67_07095	1594964..1595257	-	97	CRISPR-associated protein Cas2
AH67_07580	1736109..1736957	-	282	hypothetical protein
AH67_07585	1737328..1737573	+	81	hypothetical protein
AH67_07595	1740412..1741245	-	277	nucleoside-diphosphate sugar epimerase
AH67_07600	1741242..1742264	-	340	hypothetical protein
AH67_07605	1742505..1743305	-	266	hypothetical protein
