# Supplementary material for: The extracellular proteome of two Bifidobacterium species reveals different adaptation strategies to low iron conditions
Source: BMC Genomics. 2017 Jan 6;18:41. doi: 10.1186/s12864-016-3472-x (PMC5219805; doi:10.1186/s12864-016-3472-x)
Supplement: Additional file 4: — “PVazquez_etal_additional_file_3”. The file contains the following tables: Table S4. Proteins identified in the exoproteome of B. kashiwanohense PV20–2. Table S5. Proteins identified in the exoproteome of B. pseudolongum PV8–2. (XLSX 23 kb) [file 12864_2016_3472_MOESM4_ESM.xlsx]

## Sheet: Table S4
Table S4	Proteins identified in the exoproteome of B. kashiwanohense PV20-2
	CDS Number	Protein annotation	SignalP	SecretomeP	Reference
1	AH68_00160	Sortase (surface protein transpeptidase)		x
2	AH68_00170	Serine/threonine protein kinase PrkC, regulator of stationary phase		x
3	AH68_00180	Cell division protein FtsI [Peptidoglycan synthetase] (EC 2.4.1.129)	x
4	AH68_00240	Taurine-binding periplasmic protein TauA		x
5	AH68_00315	FIG00672241: hypothetical protein		x
6	AH68_00340	Peptidase M48, Ste24p precursor		x
7	AH68_00435	Sugar ABC transporter, substrate-binding protein	x
8	AH68_00590	Putative high-affinity iron permease	x
9	AH68_00595	Periplasmic protein p19 involved in high-affinity Fe2+ transport	x
10	AH68_00600	Ferrous iron transport permease EfeU		x
11	AH68_00610	ABC transporter system possible permease protein		x
12	AH68_00635	Phage infection protein		x
13	AH68_00655	dipeptidase		x
14	AH68_00900	Multimodular transpeptidase-transglycosylase (EC 2.4.1.129) (EC 3.4.-.-)		x
15	AH68_00945	Phosphocarrier protein of PTS system			Trost, 2005
16	AH68_01075	Glycerol-3-phosphate dehydrogenase [NAD(P)+] (EC 1.1.1.94)			Boekhorst, 2006
17	AH68_01345	Glucose-6-phosphate isomerase (EC 5.3.1.9)			Lippolis, 2013
18	AH68_01500	LemA protein		x
19	AH68_01575	Phosphate ABC transporter, periplasmic phosphate-binding protein PstS (TC 3.A.1.7.1)	x
20	AH68_01610	LSU ribosomal protein L7/L12 (P1/P2)			Song, 2009
21	AH68_01655	Heat shock protein 60 family co-chaperone GroES			Trost, 2005
22	AH68_01710	Capsule biosynthesis protein capA		x
23	AH68_01785	LSU ribosomal protein L4p (L1e)			Trost, 2005
24	AH68_01795	LSU ribosomal protein L2p (L8e)			Song, 2009
25	AH68_01885	Adenylate kinase (EC 2.7.4.3)			Gilad, 2011
26	AH68_01995	ABC transporter system probable amino-acid binding	x
27	AH68_02020	FIG00423898: hypothetical protein	x
28	AH68_02050	PTS system, beta-glucoside-specific IIA ,IIB,IIC component (EC 2.7.1.69)		x
29	AH68_02165	Surface antigen		x
30	AH68_02170	NLP/P60 family protein	x
31	AH68_02310	Cell division protein FtsH (EC 3.4.24.-)		x
32	AH68_02465	Branched-chain amino acid ABC transporter, amino acid-binding protein (TC 3.A.1.4.1)	x
33	AH68_02530	metallopeptidase			Christie-Oleza, 2012
34	AH68_02570	FIG00672196: amidase surface antigen	x
35	AH68_02580	solute binding protein of ABC transporter system	x
36	AH68_02625	N-Acetyl-D-glucosamine ABC transport system, sugar-binding protein	x
37	AH68_02650	ABC-type sugar transport system, periplasmic component		x
38	AH68_02785	Lysine-arginine-ornithine-binding periplasmic protein precursor (TC 3.A.1.3.1)	x
39	AH68_02795	Methionine ABC transporter substrate-binding protein	x
40	AH68_02900	FIG00671960: hypothetical protein		x
41	AH68_02920	Purine nucleoside phosphorylase (EC 2.4.2.1)			Ziebandt, 2010
42	AH68_03085	Translation elongation factor G			Ziebandt, 2010
43	AH68_03090	Translation elongation factor Tu			Trost, 2005
44	AH68_03095	Translation elongation factor P		x
45	AH68_03225	COG2304: Uncharacterized protein containing a von Willebrand factor type A (vWA) domain		x
46	AH68_03260	Heat shock protein 60 family chaperone GroEL			Butler, 2013
47	AH68_03370	/ Glutamine transport system permease protein GlnP (TC 3.A.1.3.2)	x
48	AH68_03390	ABC transporter system for glutamate-binding	x
49	AH68_03430	ATP-dependent Clp protease proteolytic subunit (EC 3.4.21.92)			Boekhorst, 2006
50	AH68_03715	Fructose-2,6-bisphosphatase			Sengupta, 2010
51	AH68_03845	INTEGRAL MEMBRANE PROTEIN (Rhomboid family)		x
52	AH68_03865	Enolase (EC 4.2.1.11)			Dumas, 2009
53	AH68_03870	putative membrane protein		x
54	AH68_03915	Transcription elongation factor GreA			Gilad, 2011
55	AH68_03955	Cell envelope-associated transcriptional attenuator LytR-CpsA-Psr, subfamily A1	x
56	AH68_03970	FIG083739: Putative secreted protein	x
57	AH68_03995	Response regulator receiver:Transcriptional regulatory protein, C-terminal, two component			Lippolis, 2013
58	AH68_04025	Zinc ABC transporter, periplasmic-binding protein ZnuA	x
59	AH68_04165	Acetate kinase (EC 2.7.2.1)			Ziebandt, 2010
60	AH68_04170	putative acyltransferase		x
61	AH68_04240	FIG004453: protein YceG like		x
62	AH68_04280	COG family: methyl-accepting chemotaxis protein		x
63	AH68_04340	YcfF/hinT protein: a purine nucleoside phosphoramidase			Ziebandt, 2010
64	AH68_04600	L-arabinose-binding periplasmic protein precursor AraF (TC 3.A.1.2.2)	x
65	AH68_05345	Cell wall surface anchor family protein	x
66	AH68_05505	large transmembrane protein possibly involved in transport	x
67	AH68_05505	ABC transporter, permease protein		x
68	AH68_05530	Choloylglycine hydrolase (EC 3.5.1.24)		x
69	AH68_05760	Transaldolase (EC 2.2.1.2)			Sanchez-Borja, 2008
70	AH68_05765	Transketolase (EC 2.2.1.1)			Trost, 2005
71	AH68_05980	Division initiation protein		x
1	AH68_05990	FIG215594: Membrane spanning protein		x
2	AH68_06345	Glutamate N-acetyltransferase (EC 2.3.1.35) / N-acetylglutamate synthase (EC 2.3.1.1)	x
3	AH68_06400	Glutamine synthetase type I (EC 6.3.1.2)			Gilad, 2011
4	AH68_06405	Transmembrane protein MT2276, clustered with lipoate gene		x
5	AH68_06950	Peptidyl-prolyl cis-trans isomerase PpiC (EC 5.2.1.8)			Papasergi, 2013
6	AH68_07210	Dipeptide-binding ABC transporter, periplasmic substrate-binding component (TC 3.A.1.5.2)	x
7	AH68_07300	NAD-dependent glyceraldehyde-3-phosphate dehydrogenase (EC 1.2.1.12)			Segupta, 2010
8	AH68_07370	Probable solute-binding protein of ABC transporter for peptides	x
9	AH68_07390	Cell division protein FtsQ homolog		x
10	AH68_07540	Phosphoribosylformimino-5-aminoimidazole, carboxamide ribotide isomerase (EC 5.3.1.16)		x
11	AH68_07655	Hydroxymethylpyrimidine ABC transporter, substrate-binding component	x
12	AH68_07705	Lon-like protease with PDZ domain		x
13	AH68_08165	Lead, cadmium, zinc and mercury transporting ATPase (EC 3.6.3.3) (EC 3.6.3.5)		x
14	AH68_08195	Fibronectin type III		x
15	AH68_08215	FIG00424233: hypothetical protein		x
16	AH68_08290	ABC transporter, substrate-binding protein	x
17	AH68_08330	penicillin-binding protein		x
18	AH68_08365	Glycine cleavage system H protein			Trost, 2005
19	AH68_08385	Thioredoxin			Gilad, 2011
20	AH68_08390	FIG00672571: Immunogenic G5 domain		x
21	AH68_08390	Cell wall-binding protein	x
22	AH68_08715	Membrane protein involved in colicin uptake		x
23	AH68_08925	FIG00672346: hypothetical protein	x
24	AH68_08940	FKBP-type peptidyl-prolyl cis-trans isomerase FkpA precursor (EC 5.2.1.8)	x
25	AH68_08975	ATP synthase B chain (EC 3.6.3.14)		x
26	AH68_09035	Inorganic pyrophosphatase (EC 3.6.1.1)			Gilad, 2011
27	AH68_09070	FIG00424035: hypothetical protein		x
28	AH68_09115	Aspartyl-tRNA(Asn) amidotransferase subunit C (EC 6.3.5.6)			Gilad, 2011
29	AH68_09245	Single-stranded DNA-binding protein		x
30	AH68_09250	SSU ribosomal protein S6p			Trost, 2005
31	AH68_09335	UDP-galactopyranose (EC 5.4.99.9)			Gilad, 2011
32	AH68_09340	Phosphoglycerol transferase and related proteins, alkaline phosphatase superfamily		x
33	AH68_09410	Sialic acid-specific 9-O-acetylesterase		x
34	AH68_09505	ABC-type antimicrobial peptide transport system, permease component	x
35	AH68_09665	Predicted galacto-N-biose-/lacto-N-biose I ABC transporter, periplasmic substrate-binding protein	x
36	AH68_09680	ABC-type sugar transport system, periplasmic component		x
37	AH68_09765	Heat shock protein GrpE		x
38	AH68_09770	Chaperone of protein DnaK		x
39	AH68_10135	Maltose/maltodextrin transport ATP-binding protein MalK (EC 3.6.3.19)			Boekhorst, 2006
40	AH68_10200	ABC transporter membrane-spanning permease, Pep export, Vex3, CDS2034	x
41	AH68_10390	Chromosome (plasmid) partitioning protein ParB / Stage 0 sporulation protein J	x

## Sheet: Table S5
Table S5	Proteins identified in the exoproteome of B. pseudolongum PV8-2
	ORF	Protein annotation	SignalP	SecretomeP	Reference
1	AH67_00230	Non-specific DNA-binding protein Dps / Iron-binding ferritin-like antioxidant protein			Gilad, 2013
2	AH67_00275	L-arabinose-binding periplasmic protein precursor AraF (TC 3.A.1.2.2)	x
3	AH67_00395	FIG215594: Membrane spanning protein		x
4	AH67_00410	Serine/threonine protein kinase PrkC, regulator of stationary phase		x
5	AH67_00420	Cell division protein FtsI [Peptidoglycan synthetase] (EC 2.4.1.129)	x
6	AH67_00440	FHA domain containing protein		x
7	AH67_00615	Peptidoglycan N-acetylglucosamine deacetylase (EC 3.5.1.-)		x
8	AH67_00695	Multiple sugar ABC transporter, substrate-binding protein	x
9	AH67_00745	putative secreted protein	x
10	AH67_00770	large transmembrane protein possibly involved in transport	x
11	AH67_00830	Phage infection protein		x
12	AH67_01120	Multimodular transpeptidase-transglycosylase (EC 2.4.1.129) (EC 3.4.-.-)		x
13	AH67_01155	Phosphoenolpyruvate-protein, phosphotransferase of PTS system (EC 2.7.3.9)			Trost, 2005
14	AH67_01165	putative dipeptidase		x
15	AH67_01205	Glutamyl-tRNA synthetase (EC 6.1.1.17) @ Glutamyl-tRNA(Gln) synthetase (EC 6.1.1.24)			Ziebandt, 2010
16	AH67_01260	Glycerol-3-phosphate dehydrogenase [NAD(P)+] (EC 1.1.1.94)			Boekhorst, 2006
17	AH67_01525	Glucose-6-phosphate isomerase (EC 5.3.1.9)			Lippolis, 2013
18	AH67_01585	probable surface-anchored fimbrial subunit		x
19	AH67_07430	Cell wall surface anchor family protein	x
20	AH67_01600	collagen adhesin precursor		x
21	AH67_01845	ABC transporter, periplasmic phosphate-binding protein PstS (TC 3.A.1.7.1)	x
22	AH67_01900	LSU ribosomal protein L7/L12 (P1/P2)			Song, 2009
23	AH67_01945	Heat shock protein 60 family co-chaperone GroES			Trost, 2005
24	AH67_02080	LSU ribosomal protein L4p (L1e)			Trost, 2005
25	AH67_02180	Adenylate kinase (EC 2.7.4.3)			Gilad, 2011
26	AH67_02290	FIG00423898: hypothetical protein	x
27	AH67_05630	PTS system, beta-glucoside-specific IIB component (EC 2.7.1.69) / PTS system		x
28	AH67_02440	Branched-chain amino acid ABC transporter, amino acid-binding protein (TC 3.A.1.4.1)	x
29	AH67_02500	Surface antigen		x
30	AH67_02505	NLP/P60 family protein	x
31	AH67_02650	Ferric iron ABC transporter, iron-binding protein	x
32	AH67_02785	ABC transporter ATP-binding protein			Butler, 2013
33	AH67_08410	Maltose/maltodextrin-Glucose binding, ABC transporter MalE	x
34	AH67_03015	FIG00672196: amidase surface antigen	x
35	AH67_03105	probable solute binding protein of ABC transporter system	x
36	AH67_03155	solute binding protein, ABC transporter system for peptides	x
37	AH67_03295	FIG00671960: hypothetical protein		x
38	AH67_03420	Translation elongation factor G			Ziebandt, 2010
39	AH67_03425	Translation elongation factor Tu			Trost, 2005
40	AH67_08425	Translation elongation factor P		x
41	AH67_03610	Heat shock protein 60 family chaperone GroEL			Butler, 2013
42	AH67_03685	glutamate-binding ABC transporter system	x
43	AH67_03670	Glutamine synthetase type I (EC 6.3.1.2)			Gilad, 2011
44	AH67_04200	Translation elongation factor Ts			Ziebandt, 2010
45	AH67_04580	Transketolase (EC 2.2.1.1)			Trost, 2005
46	AH67_04585	Transaldolase (EC 2.2.1.2)			Sanchez-Borja, 2008
47	AH67_04625	Phosphoglycerate kinase (EC 2.7.2.3)		x
48	AH67_04675	Choloylglycine hydrolase (EC 3.5.1.24)		x
49	AH67_04935	family: methyl-accepting chemotaxis protein COG		x
50	AH67_04970	Pullulanase (EC 3.2.1.41)	x
51	AH67_04995	FIG004453: protein YceG like		x
52	AH67_05115	Acetate kinase (EC 2.7.2.1)			Ziebandt, 2010
53	AH67_05485	Zinc ABC transporter, periplasmic-binding protein ZnuA	x
54	AH67_05515	1,4-alpha-glucan (glycogen) branching enzyme, GH-13-type (EC 2.4.1.18)		x
55	AH67_05540	FIG083739: Putative secreted protein	x
56	AH67_05550	Cell envelope-associated transcriptional attenuator LytR-CpsA-Psr, subfamily A1	x
57	AH67_05615	Cell division protein DivIC (FtsB), stabilizes FtsL against RasP cleavage		x
58	AH67_05620	Enolase (EC 4.2.1.11)			Dumas, 2009
59	AH67_05640	INTEGRAL MEMBRANE PROTEIN (Rhomboid family)		x
60	AH67_05780	ABC transporter permease protein		x
61	AH67_05870	ATP-dependent Clp protease proteolytic subunit (EC 3.4.21.92)			Ziebandt, 2010
62	AH67_05940	Peptidyl-prolyl cis-trans isomerase (EC 5.2.1.8)			Papasergi, 2013
63	AH67_06155	Aconitate hydratase (EC 4.2.1.3)			Gohar, 2005
64	AH67_06270	putative ABC transporter integral membrane protein		x
65	AH67_06345	NAD-dependent glyceraldehyde-3-phosphate dehydrogenase (EC 1.2.1.12)			Sengupta, 2010
66	AH67_06755	Lon-like protease with PDZ domain		x
67	AH67_06810	Lysine-arginine-ornithine-binding periplasmic protein precursor (TC 3.A.1.3.1)	x
68	AH67_06845	Methionine ABC transporter substrate-binding protein	x
69	AH67_06920	Dipeptide-binding ABC transporter, periplasmic substrate-binding component (TC 3.A.1.5.2)	x
70	AH67_07170	peptidase S10, serine carboxypeptidase		x
71	AH67_00435	FIG00424233: hypothetical protein		x
72	AH67_07390	Glycine cleavage system H protein			Trost, 2005
73	AH67_07410	Thioredoxin			Gilad, 2010
74	AH67_01530	FIG00672571: hypothetical protein		x
75	AH67_08115	Alpha-amylase (EC 3.2.1.1)	x
76	AH67_07730	FIG00672346: hypothetical protein	x
77	AH67_07740	peptidyl-prolyl cis-trans isomerase FkpA precursor (EC 5.2.1.8) FKBP-type	x
78	AH67_07755	ATP synthase beta chain (EC 3.6.3.14)		x
79	AH67_07835	Inorganic pyrophosphatase (EC 3.6.1.1)			Gilad, 2011
80	AH67_07870	FIG00424035: hypothetical protein		x
81	AH67_05375	Aspartyl-tRNA(Asn) amidotransferase subunit B (EC 6.3.5.6)			Gilad, 2011
82	AH67_07965	Possible membrane protein	x
83	AH67_08035	Single-stranded DNA-binding protein		x
84	AH67_08040	SSU ribosomal protein S6p			Song, 2009
85	AH67_08050	Signal peptidase I (EC 3.4.21.89)		x
86	AH67_08090	Phosphoglycerol transferase and related proteins, alkaline phosphatase superfamily		x
87	AH67_08110	Glucan-binding domain / Lyzozyme M1 (1,4-beta-N-acetylmuramidase) (EC 3.2.1.17)		x
88	AH67_08325	Heat shock protein GrpE		x
89	AH67_08330	Chaperone DnaK			Butler, 2013
90	AH67_08575	Candidate zinc-binding lipoprotein ZinT	x
91	AH67_08585	Maltose/maltodextrin transport ATP-binding protein MalK (EC 3.6.3.19)			Boekhorst, 2006
92	AH67_08645	Virulence factor mviN		x
